# Supplementary material for: Slow-Relaxation Behavior of a Mononuclear Co(II) Complex Featuring Long Axial Co-O Bond
Source: Nanomaterials (Basel). 2022 Feb 21;12(4):707. doi: 10.3390/nano12040707 (PMC8875892; doi:10.3390/nano12040707)
Supplement: Supplementary file 1 [file nanomaterials-12-00707-s001.zip]

Archive with 2 entries (2 files):
- CIF.cif
- Supplementary Materials-Nanomaterials.pdf
