# Supplementary material for: Slow-Relaxation Behavior of a Mononuclear Co(II) Complex Featuring Long Axial Co-O Bond
Source: Nanomaterials (Basel). 2022 Feb 21;12(4):707. doi: 10.3390/nano12040707 (PMC8875892; doi:10.3390/nano12040707)
Supplement: Supplementary file 1 [file nanomaterials-12-00707-s001.zip › CIF.cif]

 
data_aaa
 
_audit_creation_method            'SHELXL-2017/1'
_shelx_SHELXL_version_number      '2017/1'
_chemical_name_systematic         ?
_chemical_name_common             ?
_chemical_melting_point           ?
_chemical_formula_moiety          ?
_chemical_formula_sum
 'C14 H16 Co N2 O12' 
_chemical_formula_weight          463.22

loop_
 _atom_type_symbol
 _atom_type_description
 _atom_type_scat_dispersion_real
 _atom_type_scat_dispersion_imag
 _atom_type_scat_source
 'C'  'C'   0.0033   0.0016
 'International Tables Vol C Tables 4.2.6.8 and 6.1.1.4'
 'H'  'H'   0.0000   0.0000
 'International Tables Vol C Tables 4.2.6.8 and 6.1.1.4'
 'N'  'N'   0.0061   0.0033
 'International Tables Vol C Tables 4.2.6.8 and 6.1.1.4'
 'O'  'O'   0.0106   0.0060
 'International Tables Vol C Tables 4.2.6.8 and 6.1.1.4'
 'Co'  'Co'   0.3494   0.9721
 'International Tables Vol C Tables 4.2.6.8 and 6.1.1.4'
 
_space_group_crystal_system       monoclinic
_space_group_IT_number            14
_space_group_name_H-M_alt         'P 21/n'
_space_group_name_Hall            '-P 2yn'
 
_shelx_space_group_comment
;
The symmetry employed for this shelxl refinement is uniquely defined
by the following loop, which should always be used as a source of
symmetry information in preference to the above space-group names.
They are only intended as comments.
;
 
loop_
 _space_group_symop_operation_xyz
 'x, y, z'
 '-x+1/2, y+1/2, -z+1/2'
 '-x, -y, -z'
 'x-1/2, -y-1/2, z-1/2'
 
_cell_length_a                    6.9863(3)
_cell_length_b                    23.7443(11)
_cell_length_c                    10.6564(5)
_cell_angle_alpha                 90
_cell_angle_beta                  100.4560(10)
_cell_angle_gamma                 90
_cell_volume                      1738.38(14)
_cell_formula_units_Z             4
_cell_measurement_temperature     296(2)
_cell_measurement_reflns_used      9127
_cell_measurement_theta_min        2.59
_cell_measurement_theta_max       27.53
 
_exptl_crystal_description        block
_exptl_crystal_colour             ?
_exptl_crystal_density_meas       ?
_exptl_crystal_density_method     ?
_exptl_crystal_density_diffrn     1.770          
_exptl_crystal_F_000              948
_exptl_transmission_factor_min    ?
_exptl_transmission_factor_max    ?
_exptl_crystal_size_max           ?
_exptl_crystal_size_mid           ?
_exptl_crystal_size_min           ?
_exptl_absorpt_coefficient_mu     1.061
_shelx_estimated_absorpt_T_min    ?
_shelx_estimated_absorpt_T_max    ?
_exptl_absorpt_correction_type    ?
_exptl_absorpt_correction_T_min   ?
_exptl_absorpt_correction_T_max   ?
_exptl_absorpt_process_details    ?
_exptl_absorpt_special_details    ?
_diffrn_ambient_temperature       296(2)
_diffrn_radiation_wavelength      0.71073
_diffrn_radiation_type            MoK\a
_diffrn_source                    ?
_diffrn_measurement_device_type  'Bruker APEX-II CCD'
_diffrn_measurement_method       '\f and \w scans'
_diffrn_detector_area_resol_mean  ?
_diffrn_reflns_number             15385
_diffrn_reflns_av_unetI/netI      0.0259
_diffrn_reflns_av_R_equivalents   0.0284
_diffrn_reflns_limit_h_min        -9
_diffrn_reflns_limit_h_max        8
_diffrn_reflns_limit_k_min        -30
_diffrn_reflns_limit_k_max        30
_diffrn_reflns_limit_l_min        -13
_diffrn_reflns_limit_l_max        12
_diffrn_reflns_theta_min          2.592
_diffrn_reflns_theta_max          27.526
_diffrn_reflns_theta_full         25.242
_diffrn_measured_fraction_theta_max   0.997
_diffrn_measured_fraction_theta_full  0.998
_diffrn_reflns_Laue_measured_fraction_max    0.997
_diffrn_reflns_Laue_measured_fraction_full   0.998
_diffrn_reflns_point_group_measured_fraction_max   0.997
_diffrn_reflns_point_group_measured_fraction_full  0.998
_reflns_number_total              3989
_reflns_number_gt                 3567
_reflns_threshold_expression      'I > 2\s(I)'
_reflns_Friedel_coverage          0.000
_reflns_Friedel_fraction_max      .
_reflns_Friedel_fraction_full     .
 
_reflns_special_details
;
 Reflections were merged by SHELXL according to the crystal
 class for the calculation of statistics and refinement.
 
 _reflns_Friedel_fraction is defined as the number of unique
 Friedel pairs measured divided by the number that would be
 possible theoretically, ignoring centric projections and
 systematic absences.
;
 
_computing_data_collection        ?
_computing_cell_refinement        ?
_computing_data_reduction         ?
_computing_structure_solution     'SHELXT 2014/4 (Sheldrick, 2014)'
_computing_structure_refinement 'SHELXL-2017/1 (Sheldrick, 2017)'
_computing_molecular_graphics     ?
_computing_publication_material   ?
_refine_special_details           ?
_refine_ls_structure_factor_coef  Fsqd
_refine_ls_matrix_type            full
_refine_ls_weighting_scheme       calc
_refine_ls_weighting_details
'w=1/[\s^2^(Fo^2^)+(0.0250P)^2^+1.1710P] where P=(Fo^2^+2Fc^2^)/3'
_atom_sites_solution_primary      ?
_atom_sites_solution_secondary    ?
_atom_sites_solution_hydrogens    mixed
_refine_ls_hydrogen_treatment     mixed
_refine_ls_extinction_method      none
_refine_ls_extinction_coef        .
_refine_ls_number_reflns          3989
_refine_ls_number_parameters      272
_refine_ls_number_restraints      0
_refine_ls_R_factor_all           0.0334
_refine_ls_R_factor_gt            0.0278
_refine_ls_wR_factor_ref          0.0667
_refine_ls_wR_factor_gt           0.0646
_refine_ls_goodness_of_fit_ref    1.085
_refine_ls_restrained_S_all       1.085
_refine_ls_shift/su_max           0.001
_refine_ls_shift/su_mean          0.000
 
loop_
 _atom_site_label
 _atom_site_type_symbol
 _atom_site_fract_x
 _atom_site_fract_y
 _atom_site_fract_z
 _atom_site_U_iso_or_equiv
 _atom_site_adp_type
 _atom_site_occupancy
 _atom_site_site_symmetry_order  
 _atom_site_calc_flag
 _atom_site_refinement_flags_posn
 _atom_site_refinement_flags_adp
 _atom_site_refinement_flags_occupancy
 _atom_site_disorder_assembly
 _atom_site_disorder_group
Co1 Co 0.35986(3) 0.62325(2) 0.66596(2) 0.01282(7) Uani 1 1 d . . . . .
O7 O 0.43490(17) 0.63593(5) 0.48967(10) 0.0156(2) Uani 1 1 d . . . . .
O1 O 0.64546(17) 0.62834(5) 0.77035(11) 0.0152(2) Uani 1 1 d . . . . .
O12 O 0.19375(19) 0.61629(5) 0.80568(11) 0.0186(3) Uani 1 1 d . . . . .
H12A H 0.262122 0.605425 0.872058 0.028 Uiso 1 1 calc R U . . .
O8 O 0.38849(18) 0.60393(5) 0.29002(10) 0.0183(2) Uani 1 1 d . . . . .
O3 O 0.06166(17) 0.67019(5) 0.56765(11) 0.0169(2) Uani 1 1 d . . . . .
O5 O 0.41853(18) 0.51696(5) 0.83692(11) 0.0190(3) Uani 1 1 d . . . . .
O2 O 0.89128(16) 0.68787(5) 0.83332(11) 0.0190(3) Uani 1 1 d . . . . .
O10 O -0.36926(17) 0.72456(5) 0.41912(13) 0.0222(3) Uani 1 1 d G . . . .
H10A H -0.453547 0.750435 0.399888 0.033 Uiso 1 1 d G U . . .
H10B H -0.432971 0.696915 0.441160 0.033 Uiso 1 1 d G U . . .
O4 O -0.05373(17) 0.75858(5) 0.53815(13) 0.0228(3) Uani 1 1 d . . . . .
H4 H -0.152791 0.742593 0.502435 0.034 Uiso 1 1 calc R U . . .
O11 O 0.16146(19) 0.44583(5) 0.04451(8) 0.0240(3) Uani 1 1 d G . . . .
H11A H 0.042758 0.435782 0.032021 0.036 Uiso 1 1 d G U . . .
H11B H 0.218296 0.423202 0.101012 0.036 Uiso 1 1 d G U . . .
O9 O 0.2509(2) 0.57112(5) 1.04206(9) 0.0278(3) Uani 1 1 d G . . . .
H9A H 0.304560 0.539213 1.038046 0.042 Uiso 1 1 d G U . . .
H9B H 0.300119 0.583681 1.115529 0.042 Uiso 1 1 d G U . . .
N2 N 0.31154(18) 0.54199(5) 0.57855(12) 0.0115(3) Uani 1 1 d . . . . .
O6 O 0.1881(2) 0.44985(6) 0.80882(12) 0.0264(3) Uani 1 1 d . . . . .
H6 H 0.205746 0.449861 0.887027 0.040 Uiso 1 1 calc R U . . .
N1 N 0.40196(19) 0.70917(5) 0.69132(12) 0.0118(3) Uani 1 1 d . . . . .
C14 C 0.3788(2) 0.59912(6) 0.40364(15) 0.0124(3) Uani 1 1 d . . . . .
C1 C 0.7187(2) 0.67750(7) 0.78655(14) 0.0135(3) Uani 1 1 d . . . . .
C10 C 0.1910(2) 0.44731(7) 0.55051(16) 0.0152(3) Uani 1 1 d . . . . .
H10 H 0.154124 0.414346 0.586814 0.018 Uiso 1 1 calc R U . . .
C13 C 0.3020(2) 0.54511(6) 0.45152(14) 0.0115(3) Uani 1 1 d . . . . .
C9 C 0.2609(2) 0.49300(6) 0.62689(15) 0.0126(3) Uani 1 1 d . . . . .
C8 C 0.2984(2) 0.48863(7) 0.76966(15) 0.0147(3) Uani 1 1 d . . . . .
C2 C 0.5813(2) 0.72583(7) 0.74299(14) 0.0127(3) Uani 1 1 d . . . . .
C7 C 0.0787(2) 0.72151(7) 0.57921(15) 0.0149(3) Uani 1 1 d . . . . .
C6 C 0.2675(2) 0.74719(7) 0.64362(15) 0.0141(3) Uani 1 1 d . . . . .
C12 C 0.2366(2) 0.50105(7) 0.36943(16) 0.0155(3) Uani 1 1 d . . . . .
H12 H 0.232766 0.504598 0.282094 0.019 Uiso 1 1 calc R U . . .
C11 C 0.1771(2) 0.45163(7) 0.41994(16) 0.0164(3) Uani 1 1 d . . . . .
H11 H 0.128624 0.421870 0.366803 0.020 Uiso 1 1 calc R U . . .
C3 C 0.6328(2) 0.78220(7) 0.75041(16) 0.0177(3) Uani 1 1 d . . . . .
H3 H 0.759078 0.793224 0.784946 0.021 Uiso 1 1 calc R U . . .
C5 C 0.3051(3) 0.80455(7) 0.65067(17) 0.0198(3) Uani 1 1 d . . . . .
H5 H 0.208414 0.830558 0.619871 0.024 Uiso 1 1 calc R U . . .
C4 C 0.4908(3) 0.82195(7) 0.70491(17) 0.0218(4) Uani 1 1 d . . . . .
H4A H 0.520566 0.860136 0.710919 0.026 Uiso 1 1 calc R U . . .
H12B H 0.105(4) 0.6375(10) 0.812(2) 0.034(7) Uiso 1 1 d . . . . .
 
loop_
 _atom_site_aniso_label
 _atom_site_aniso_U_11
 _atom_site_aniso_U_22
 _atom_site_aniso_U_33
 _atom_site_aniso_U_23
 _atom_site_aniso_U_13
 _atom_site_aniso_U_12
Co1 0.01411(12) 0.01251(11) 0.01189(11) -0.00222(8) 0.00247(8) -0.00319(8)
O7 0.0218(6) 0.0122(5) 0.0132(5) -0.0009(4) 0.0044(4) -0.0034(5)
O1 0.0158(6) 0.0113(5) 0.0172(6) -0.0005(4) -0.0010(4) 0.0004(4)
O12 0.0181(6) 0.0217(6) 0.0167(6) 0.0053(5) 0.0052(5) 0.0075(5)
O8 0.0247(7) 0.0186(6) 0.0115(5) 0.0008(4) 0.0025(5) 0.0020(5)
O3 0.0153(6) 0.0149(6) 0.0189(6) 0.0008(4) -0.0008(4) -0.0025(5)
O5 0.0197(6) 0.0188(6) 0.0176(6) -0.0022(5) 0.0007(5) -0.0028(5)
O2 0.0122(6) 0.0156(6) 0.0266(6) -0.0042(5) -0.0031(5) 0.0014(5)
O10 0.0136(6) 0.0177(6) 0.0325(7) 0.0083(5) -0.0034(5) -0.0020(5)
O4 0.0129(6) 0.0175(6) 0.0341(7) 0.0013(5) -0.0058(5) 0.0009(5)
O11 0.0251(7) 0.0253(7) 0.0201(6) 0.0077(5) 0.0000(5) -0.0008(5)
O9 0.0424(8) 0.0249(7) 0.0138(6) -0.0014(5) -0.0013(5) 0.0112(6)
N2 0.0088(6) 0.0118(6) 0.0135(6) -0.0007(5) 0.0011(5) 0.0004(5)
O6 0.0361(8) 0.0258(7) 0.0168(6) 0.0031(5) 0.0036(5) -0.0152(6)
N1 0.0126(6) 0.0120(6) 0.0105(6) -0.0012(5) 0.0013(5) -0.0004(5)
C14 0.0102(7) 0.0117(7) 0.0149(7) 0.0009(6) 0.0011(6) 0.0035(6)
C1 0.0139(8) 0.0148(7) 0.0114(7) -0.0016(6) 0.0015(6) 0.0024(6)
C10 0.0104(7) 0.0118(7) 0.0238(8) -0.0007(6) 0.0041(6) -0.0001(6)
C13 0.0075(7) 0.0126(7) 0.0143(7) -0.0012(6) 0.0012(5) 0.0016(6)
C9 0.0089(7) 0.0119(7) 0.0170(8) 0.0005(6) 0.0022(6) 0.0011(6)
C8 0.0153(8) 0.0110(7) 0.0179(8) 0.0019(6) 0.0034(6) 0.0022(6)
C2 0.0125(7) 0.0136(7) 0.0121(7) -0.0019(6) 0.0022(6) 0.0005(6)
C7 0.0131(8) 0.0168(8) 0.0147(7) 0.0019(6) 0.0016(6) -0.0002(6)
C6 0.0128(8) 0.0150(8) 0.0139(7) -0.0003(6) 0.0012(6) 0.0008(6)
C12 0.0120(7) 0.0187(8) 0.0153(8) -0.0045(6) 0.0011(6) 0.0015(6)
C11 0.0107(7) 0.0152(8) 0.0228(8) -0.0080(6) 0.0022(6) -0.0007(6)
C3 0.0141(8) 0.0143(8) 0.0227(8) -0.0023(6) -0.0018(6) -0.0015(6)
C5 0.0162(8) 0.0133(8) 0.0276(9) 0.0007(7) -0.0018(7) 0.0030(6)
C4 0.0200(9) 0.0117(8) 0.0317(10) -0.0008(7) -0.0005(7) 0.0000(7)
 
_geom_special_details
;
 All esds (except the esd in the dihedral angle between two l.s. planes)
 are estimated using the full covariance matrix.  The cell esds are taken
 into account individually in the estimation of esds in distances, angles
 and torsion angles; correlations between esds in cell parameters are only
 used when they are defined by crystal symmetry.  An approximate (isotropic)
 treatment of cell esds is used for estimating esds involving l.s. planes.
;
 
loop_
 _geom_bond_atom_site_label_1
 _geom_bond_atom_site_label_2
 _geom_bond_distance
 _geom_bond_site_symmetry_2
 _geom_bond_publ_flag
Co1 O12 2.0539(12) . ?
Co1 O7 2.0620(11) . ?
Co1 N1 2.0719(13) . ?
Co1 O1 2.1042(12) . ?
Co1 N2 2.1423(13) . ?
O7 C14 1.2758(19) . ?
O1 C1 1.2736(19) . ?
O12 H12A 0.8200 . ?
O12 H12B 0.81(3) . ?
O8 C14 1.2301(19) . ?
O3 C7 1.228(2) . ?
O5 C8 1.205(2) . ?
O2 C1 1.243(2) . ?
O10 H10A 0.8499 . ?
O10 H10B 0.8498 . ?
O4 C7 1.295(2) . ?
O4 H4 0.8200 . ?
O11 H11A 0.8499 . ?
O11 H11B 0.8498 . ?
O9 H9A 0.8497 . ?
O9 H9B 0.8499 . ?
N2 C13 1.3452(19) . ?
N2 C9 1.345(2) . ?
O6 C8 1.316(2) . ?
O6 H6 0.8200 . ?
N1 C2 1.334(2) . ?
N1 C6 1.335(2) . ?
C14 C13 1.514(2) . ?
C1 C2 1.514(2) . ?
C10 C11 1.381(2) . ?
C10 C9 1.391(2) . ?
C10 H10 0.9300 . ?
C13 C12 1.387(2) . ?
C9 C8 1.500(2) . ?
C2 C3 1.385(2) . ?
C7 C6 1.501(2) . ?
C6 C5 1.386(2) . ?
C12 C11 1.386(2) . ?
C12 H12 0.9300 . ?
C11 H11 0.9300 . ?
C3 C4 1.391(2) . ?
C3 H3 0.9300 . ?
C5 C4 1.384(2) . ?
C5 H5 0.9300 . ?
C4 H4A 0.9300 . ?
 
loop_
 _geom_angle_atom_site_label_1
 _geom_angle_atom_site_label_2
 _geom_angle_atom_site_label_3
 _geom_angle
 _geom_angle_site_symmetry_1
 _geom_angle_site_symmetry_3
 _geom_angle_publ_flag
O12 Co1 O7 160.52(5) . . ?
O12 Co1 N1 94.02(5) . . ?
O7 Co1 N1 85.50(5) . . ?
O12 Co1 O1 103.16(5) . . ?
O7 Co1 O1 95.73(5) . . ?
N1 Co1 O1 77.05(5) . . ?
O12 Co1 N2 100.23(5) . . ?
O7 Co1 N2 77.37(5) . . ?
N1 Co1 N2 161.97(5) . . ?
O1 Co1 N2 109.94(5) . . ?
C14 O7 Co1 117.32(10) . . ?
C1 O1 Co1 116.31(10) . . ?
Co1 O12 H12A 109.5 . . ?
Co1 O12 H12B 123.2(16) . . ?
H12A O12 H12B 117.6 . . ?
H10A O10 H10B 104.5 . . ?
C7 O4 H4 109.5 . . ?
H11A O11 H11B 104.5 . . ?
H9A O9 H9B 104.5 . . ?
C13 N2 C9 117.67(13) . . ?
C13 N2 Co1 111.29(10) . . ?
C9 N2 Co1 130.08(10) . . ?
C8 O6 H6 109.5 . . ?
C2 N1 C6 120.00(14) . . ?
C2 N1 Co1 116.51(10) . . ?
C6 N1 Co1 122.87(11) . . ?
O8 C14 O7 125.38(15) . . ?
O8 C14 C13 119.78(14) . . ?
O7 C14 C13 114.80(13) . . ?
O2 C1 O1 124.92(15) . . ?
O2 C1 C2 119.19(14) . . ?
O1 C1 C2 115.89(14) . . ?
C11 C10 C9 119.01(15) . . ?
C11 C10 H10 120.5 . . ?
C9 C10 H10 120.5 . . ?
N2 C13 C12 122.94(15) . . ?
N2 C13 C14 115.45(13) . . ?
C12 C13 C14 121.51(14) . . ?
N2 C9 C10 122.63(15) . . ?
N2 C9 C8 116.02(14) . . ?
C10 C9 C8 121.19(14) . . ?
O5 C8 O6 125.91(15) . . ?
O5 C8 C9 122.63(15) . . ?
O6 C8 C9 111.44(14) . . ?
N1 C2 C3 121.67(15) . . ?
N1 C2 C1 113.42(14) . . ?
C3 C2 C1 124.87(15) . . ?
O3 C7 O4 126.17(15) . . ?
O3 C7 C6 120.68(14) . . ?
O4 C7 C6 113.14(14) . . ?
N1 C6 C5 122.01(15) . . ?
N1 C6 C7 113.47(14) . . ?
C5 C6 C7 124.48(15) . . ?
C11 C12 C13 118.77(15) . . ?
C11 C12 H12 120.6 . . ?
C13 C12 H12 120.6 . . ?
C10 C11 C12 118.88(15) . . ?
C10 C11 H11 120.6 . . ?
C12 C11 H11 120.6 . . ?
C2 C3 C4 118.34(16) . . ?
C2 C3 H3 120.8 . . ?
C4 C3 H3 120.8 . . ?
C4 C5 C6 118.04(16) . . ?
C4 C5 H5 121.0 . . ?
C6 C5 H5 121.0 . . ?
C5 C4 C3 119.88(16) . . ?
C5 C4 H4A 120.1 . . ?
C3 C4 H4A 120.1 . . ?
 
loop_
 _geom_hbond_atom_site_label_D 
 _geom_hbond_atom_site_label_H 
 _geom_hbond_atom_site_label_A 
 _geom_hbond_distance_DH 
 _geom_hbond_distance_HA 
 _geom_hbond_distance_DA 
 _geom_hbond_angle_DHA 
 _geom_hbond_site_symmetry_A 
 _geom_hbond_publ_flag
O12 H12B O2  0.81(3) 1.96(3) 2.7689(17) 178(2) 1_455 yes
C3 H3 O8  0.93 2.60 3.226(2) 125.0 4_676 yes
O4 H4 O10  0.82 1.66 2.4710(17) 167.2 . yes
O12 H12A O9  0.82 2.00 2.6999(16) 142.8 . yes
O12 H12A O5  0.82 2.43 2.8197(17) 110.3 . yes
 
_refine_diff_density_max    0.353
_refine_diff_density_min   -0.441
_refine_diff_density_rms    0.063

_shelx_res_file
;
TITL aaa_a.res in P2(1)/n
    aaa.res
    created by SHELXL-2017/1 at 21:37:39 on 04-Jul-2020
CELL 0.71073 6.9863 23.7443 10.6564 90 100.456 90
ZERR 4 0.0003 0.0011 0.0005 0 0.001 0
LATT 1
SYMM 0.5-X,0.5+Y,0.5-Z
SFAC C  H  N  O  Co
UNIT 56  64  8  48  4
REM Old TITL aaa in P2(1)/n
REM SHELXT solution in P2(1)/n
REM R1 0.076, Rweak 0.006, Alpha 0.030, Orientation as input
REM Formula found by SHELXT: C14 N4 O10 Co
REM <olex2.extras>
REM <HklSrc "%.\\aaa.hkl">
REM </olex2.extras>
L.S. 14
ACTA
BOND $H
FMAP 2
PLAN 20
HTAB O12 O2_$2
EQIV $2 x-1, y, z
HTAB C3 O8_$1
EQIV $1 x+1/2, -y+3/2, z+1/2
HTAB O6 O11
HTAB O4 O10
HTAB O12 O9
HTAB O12 O5
HTAB
FREE O3   Co1
FREE Co1 O5
TEMP 23
WGHT    0.025000    1.171000
FVAR       0.56663
CO1   5    0.359863    0.623247    0.665955    11.00000    0.01411    0.01251 =
         0.01189   -0.00222    0.00247   -0.00319
O7    4    0.434897    0.635925    0.489672    11.00000    0.02179    0.01222 =
         0.01316   -0.00088    0.00445   -0.00339
O1    4    0.645462    0.628336    0.770348    11.00000    0.01576    0.01126 =
         0.01717   -0.00049   -0.00100    0.00037
O12   4    0.193754    0.616294    0.805685    11.00000    0.01809    0.02168 =
         0.01667    0.00532    0.00522    0.00747
AFIX 147
H12A  2    0.262122    0.605425    0.872058    11.00000   -1.50000
AFIX   0
O8    4    0.388486    0.603934    0.290024    11.00000    0.02469    0.01856 =
         0.01145    0.00082    0.00255    0.00199
O3    4    0.061662    0.670187    0.567653    11.00000    0.01527    0.01489 =
         0.01894    0.00083   -0.00084   -0.00252
O5    4    0.418530    0.516955    0.836919    11.00000    0.01969    0.01881 =
         0.01759   -0.00222    0.00069   -0.00281
O2    4    0.891282    0.687872    0.833322    11.00000    0.01219    0.01564 =
         0.02659   -0.00421   -0.00315    0.00137
AFIX   6
O10   4   -0.369261    0.724564    0.419125    11.00000    0.01360    0.01767 =
         0.03253    0.00828   -0.00344   -0.00197
H10A  2   -0.453547    0.750435    0.399888    11.00000   -1.50000
H10B  2   -0.432971    0.696915    0.441160    11.00000   -1.50000
AFIX   0
O4    4   -0.053732    0.758585    0.538153    11.00000    0.01293    0.01755 =
         0.03413    0.00133   -0.00583    0.00094
AFIX 147
H4    2   -0.152791    0.742593    0.502435    11.00000   -1.50000
AFIX   6
O11   4    0.161461    0.445831    0.044507    11.00000    0.02512    0.02532 =
         0.02013    0.00770    0.00001   -0.00076
H11A  2    0.042758    0.435782    0.032021    11.00000   -1.50000
H11B  2    0.218296    0.423202    0.101012    11.00000   -1.50000
O9    4    0.250936    0.571122    1.042057    11.00000    0.04244    0.02491 =
         0.01380   -0.00136   -0.00126    0.01124
H9A   2    0.304560    0.539213    1.038046    11.00000   -1.50000
H9B   2    0.300119    0.583681    1.115529    11.00000   -1.50000
AFIX   0
N2    3    0.311536    0.541995    0.578546    11.00000    0.00884    0.01176 =
         0.01352   -0.00072    0.00109    0.00036
O6    4    0.188095    0.449851    0.808824    11.00000    0.03611    0.02578 =
         0.01678    0.00307    0.00359   -0.01520
AFIX 147
H6    2    0.205746    0.449861    0.887027    11.00000   -1.50000
AFIX   0
N1    3    0.401965    0.709166    0.691319    11.00000    0.01260    0.01201 =
         0.01046   -0.00118    0.00133   -0.00036
C14   1    0.378804    0.599116    0.403635    11.00000    0.01015    0.01166 =
         0.01487    0.00091    0.00114    0.00352
C1    1    0.718667    0.677501    0.786549    11.00000    0.01391    0.01478 =
         0.01139   -0.00158    0.00150    0.00239
C10   1    0.190974    0.447314    0.550507    11.00000    0.01044    0.01178 =
         0.02380   -0.00065    0.00408   -0.00013
AFIX  43
H10   2    0.154124    0.414346    0.586814    11.00000   -1.20000
AFIX   0
C13   1    0.301960    0.545110    0.451517    11.00000    0.00751    0.01256 =
         0.01426   -0.00119    0.00124    0.00163
C9    1    0.260878    0.493002    0.626891    11.00000    0.00885    0.01187 =
         0.01703    0.00048    0.00218    0.00109
C8    1    0.298358    0.488633    0.769662    11.00000    0.01527    0.01102 =
         0.01787    0.00188    0.00341    0.00222
C2    1    0.581300    0.725827    0.742992    11.00000    0.01250    0.01358 =
         0.01206   -0.00192    0.00225    0.00055
C7    1    0.078748    0.721506    0.579213    11.00000    0.01305    0.01679 =
         0.01467    0.00188    0.00161   -0.00016
C6    1    0.267453    0.747193    0.643617    11.00000    0.01283    0.01499 =
         0.01393   -0.00026    0.00119    0.00080
C12   1    0.236597    0.501048    0.369427    11.00000    0.01198    0.01874 =
         0.01532   -0.00452    0.00114    0.00154
AFIX  43
H12   2    0.232766    0.504598    0.282094    11.00000   -1.20000
AFIX   0
C11   1    0.177088    0.451626    0.419943    11.00000    0.01074    0.01518 =
         0.02281   -0.00800    0.00218   -0.00072
AFIX  43
H11   2    0.128624    0.421870    0.366803    11.00000   -1.20000
AFIX   0
C3    1    0.632755    0.782203    0.750408    11.00000    0.01406    0.01431 =
         0.02272   -0.00232   -0.00176   -0.00148
AFIX  43
H3    2    0.759078    0.793224    0.784946    11.00000   -1.20000
AFIX   0
C5    1    0.305088    0.804546    0.650673    11.00000    0.01620    0.01334 =
         0.02756    0.00071   -0.00180    0.00305
AFIX  43
H5    2    0.208414    0.830558    0.619871    11.00000   -1.20000
AFIX   0
C4    1    0.490773    0.821945    0.704907    11.00000    0.01997    0.01166 =
         0.03171   -0.00083   -0.00052    0.00000
AFIX  43
H4A   2    0.520566    0.860136    0.710919    11.00000   -1.20000
AFIX   0
H12B  2    0.104979    0.637530    0.811584    11.00000    0.03364
HKLF 4


REM  aaa_a.res in P2(1)/n
REM R1 =  0.0278 for    3567 Fo > 4sig(Fo)  and  0.0334 for all    3989 data
REM    272 parameters refined using      0 restraints

END

WGHT      0.0250      1.1612

REM Instructions for potential hydrogen bonds
HTAB O12 O5
HTAB O12 O9
HTAB O4 O10
EQIV $3 x, y, z+1
HTAB O6 O11_$3
HTAB C3 O8_$1
HTAB O12 O2_$2

REM Highest difference peak  0.353,  deepest hole -0.441,  1-sigma level  0.063
Q1    1   0.3533  0.5689  0.4269  11.00000  0.05    0.35
Q2    1   0.6578  0.7030  0.7660  11.00000  0.05    0.34
Q3    1   0.3075  0.5181  0.4202  11.00000  0.05    0.31
Q4    1   0.2668  0.4908  0.6952  11.00000  0.05    0.31
Q5    1   0.1683  0.7338  0.6278  11.00000  0.05    0.31
Q6    1   0.5654  0.7982  0.7058  11.00000  0.05    0.30
Q7    1   0.2316  0.4712  0.5868  11.00000  0.05    0.29
Q8    1   0.5000  0.5000  1.0000  10.50000  0.05    0.28
Q9    1   0.2526  0.5188  0.6000  11.00000  0.05    0.26
Q10   1   0.2760  0.7755  0.6518  11.00000  0.05    0.25
Q11   1   0.3311  0.5388  0.5196  11.00000  0.05    0.25
Q12   1   0.1959  0.5977  0.8883  11.00000  0.05    0.24
Q13   1   0.1523  0.4576  0.4796  11.00000  0.05    0.23
Q14   1   0.6104  0.7528  0.7370  11.00000  0.05    0.23
Q15   1   0.3992  0.8089  0.6888  11.00000  0.05    0.23
Q16   1   0.3640  0.5881  1.0440  11.00000  0.05    0.23
Q17   1  -0.2496  0.7303  0.4815  11.00000  0.05    0.22
Q18   1   0.5127  0.6255  0.7323  11.00000  0.05    0.22
Q19   1   0.3188  0.7301  0.6859  11.00000  0.05    0.21
Q20   1   0.5181  0.6468  0.4875  11.00000  0.05    0.20
;
_shelx_res_checksum   59436

_shelx_hkl_file
;
   1   0   0   -7.70    0.50
  -1   0   0   -8.30    0.30
  -1   0   0   -8.10    0.70
  -2   0   0 5721.23  145.49
   2   0   0 5405.66  144.89
  -2   0   0 5164.28  144.89
  -3   0   0    1.70    1.20
  -4   0   0 3112.69   85.79
  -5   0   0    3.60    2.20
  -6   0   0   10.90    3.60
  -7   0   0    4.20    4.40
  -8   0   0   10.30    4.30
  -8   0   0   14.40    5.90
   1  -1   0 1673.93   44.30
  -1  -1   0 1649.54   44.60
  -1  -1   0 1617.04   44.40
   1   1   0 1608.74   44.60
   1   1   0 1643.14   44.30
  -2  -1   0 2342.07   63.99
  -2  -1   0 2244.48   63.49
   2  -1   0 2411.96   63.49
   2   1   0 2404.66   63.49
  -2   1   0 2275.27   63.49
  -2   1   0 2384.96   63.99
  -3  -1   0  567.54   17.70
  -3   1   0  567.74   17.50
  -4  -1   0   49.80    4.60
  -4   1   0   49.80    4.50
  -5  -1   0  658.13   22.10
  -5   1   0  657.13   21.80
  -6  -1   0   87.99    7.30
  -6   1   0   82.79    7.00
  -7  -1   0   86.49    9.00
  -7   1   0   90.49    8.50
  -8  -1   0   25.80    5.60
  -8  -1   0   17.20    5.90
  -8   1   0   13.80    6.20
  -8   1   0   26.00    5.20
  -1  -2   0 2380.26   65.49
   1  -2   0 2502.25   65.39
  -1  -2   0 2472.55   65.69
   1   2   0 2350.56   65.59
   1   2   0 2509.65   65.49
  -2  -2   0 6837.62  181.58
   2  -2   0 7064.19  181.08
   2   2   0 6724.13  180.98
   2   2   0 6572.24  181.68
  -3  -2   0 1859.21   52.19
  -3   2   0 1882.81   51.99
  -4  -2   0  492.55   16.00
  -4   2   0  421.16   15.30
  -5  -2   0   56.09    5.50
  -5   2   0   55.49    5.20
  -6  -2   0  236.68   12.00
  -6   2   0  232.08   11.40
  -7  -2   0   77.49    8.80
  -7  -2   0   71.39    9.50
  -7   2   0   78.19    8.20
  -8  -2   0   63.89    8.80
  -8  -2   0   46.30    7.10
  -8   2   0   66.99    7.90
   0  -3   0    0.40    0.50
   0   3   0    0.50    0.50
   0   3   0    1.30    0.60
   1  -3   0  109.59    4.10
  -1  -3   0  110.89    4.20
  -1  -3   0  112.69    4.20
  -1   3   0  104.79    4.00
   1   3   0  111.19    4.20
   1   3   0  116.49    4.20
  -2  -3   0 9999.00  262.67
   2   3   0 9752.82  262.17
  -3  -3   0 1727.93   49.00
   3   3   0 1783.92   49.80
  -3   3   0 1725.13   48.70
  -4  -3   0  427.36   15.20
  -4   3   0  433.16   14.90
  -5  -3   0  131.79    8.00
  -5   3   0  146.69    7.90
  -6  -3   0  548.75   18.80
  -6  -3   0  512.75   19.80
  -6   3   0  511.65   19.20
  -7  -3   0  475.75   20.40
  -7  -3   0  514.45   19.10
  -7   3   0  480.35   19.70
  -8  -3   0   58.99    7.70
  -8  -3   0   54.39    7.50
  -8   3   0   58.29    6.90
   0  -4   0   75.69    3.20
   0   4   0   83.69    3.20
   0   4   0   73.69    3.30
  -1  -4   0  357.26   11.30
  -1  -4   0  374.26   11.20
  -1  -4   0  378.86   10.00
   1   4   0  355.56   11.10
   1   4   0  352.46   11.10
  -2  -4   0  251.07    8.70
  -2  -4   0  222.38    7.10
   2  -4   0  243.38    8.30
  -2  -4   0  242.28    8.60
   2   4   0  244.08    8.30
  -2   4   0  236.68    8.20
   2   4   0  242.38    8.70
  -3  -4   0  160.88    7.10
   3   4   0  160.98    7.60
  -3   4   0  159.28    6.70
  -4  -4   0 2013.40   60.19
  -4  -4   0 2211.88   58.69
  -4   4   0 2158.88   59.89
  -5  -4   0   -2.30    2.80
  -5  -4   0    0.30    2.20
  -5   4   0    0.40    2.50
  -6  -4   0  704.83   25.30
  -6  -4   0  723.13   23.40
  -6   4   0  716.83   24.50
  -7  -4   0  159.08   10.20
  -7  -4   0  130.59   10.60
  -7   4   0  125.89    9.60
  -8  -4   0  222.18   13.80
  -8  -4   0  234.58   13.10
  -8   4   0  230.68   13.10
   0  -5   0    0.40    0.80
   0   5   0    1.60    0.90
   0   5   0    0.30    0.90
  -1  -5   0 2036.90   56.89
  -1  -5   0 2170.98   56.69
  -1   5   0 2058.39   56.59
   1   5   0 2056.79   56.59
   1   5   0 2126.79   56.79
  -1   5   0 2058.89   56.59
   1   5   0 2061.69   55.19
  -2  -5   0  438.36   13.70
  -2  -5   0  417.86   13.50
  -2  -5   0  376.76   11.50
   2  -5   0  397.46   13.20
  -2   5   0  444.56   13.30
   2   5   0  442.36   13.40
   2   5   0  432.76   13.80
  -3  -5   0  491.95   14.50
  -3  -5   0  492.95   16.60
   3   5   0  487.15   16.90
  -3   5   0  533.55   16.10
  -4  -5   0 1018.90   31.30
  -4  -5   0 1014.20   29.00
  -4  -5   0 1078.39   29.10
  -4   5   0  964.20   30.30
   4   5   0  988.70   31.80
  -5  -5   0  451.65   15.00
  -5  -5   0  457.15   17.30
  -5  -5   0  460.75   15.00
  -5   5   0  444.16   16.40
  -6  -5   0 1432.46   41.30
  -6  -5   0 1378.96   44.00
  -6   5   0 1405.26   42.90
  -7  -5   0  751.52   24.90
  -7  -5   0  737.83   27.80
  -7   5   0  747.93   26.60
  -8  -5   0   32.60    6.10
  -8  -5   0   29.10    6.90
  -8   5   0   30.70    5.90
   0  -6   0  254.97    8.80
   0   6   0  259.97    8.50
   0   6   0  259.77    8.90
  -1  -6   0 6728.63  177.48
  -1  -6   0 6591.54  177.88
   1   6   0 6792.92  177.68
  -1   6   0 6512.25  177.48
  -2  -6   0  167.08    7.10
   2  -6   0  168.78    6.90
  -2  -6   0  169.08    7.30
  -2   6   0  179.08    6.80
   2   6   0  158.78    7.00
  -3  -6   0  332.47    9.70
  -3  -6   0  328.07   12.20
  -3   6   0  316.37   11.40
   3   6   0  332.07   12.40
  -4  -6   0  431.36   12.90
  -4  -6   0  400.66   15.40
  -4  -6   0  436.26   13.10
   4   6   0  400.66   15.90
  -4   6   0  427.56   14.80
  -5  -6   0 1375.66   37.80
  -5  -6   0 1320.07   41.00
  -5  -6   0 1361.76   38.00
  -5   6   0 1274.57   39.70
  -6  -6   0   59.09    5.40
  -6  -6   0   53.19    7.10
  -6   6   0   61.29    6.10
  -7  -6   0   10.40    4.10
  -7  -6   0    6.40    4.70
  -7   6   0    4.70    4.10
  -8  -6   0    1.10    5.50
  -8   6   0    7.10    5.10
   0  -7   0    0.30    1.00
   0   7   0    0.50    1.00
   0   7   0    0.00    1.50
   1  -7   0 1632.74   46.60
  -1  -7   0 1676.23   47.10
  -1  -7   0 1701.63   46.70
  -1   7   0 1725.93   46.90
   1   7   0 1741.13   47.00
   1   7   0 1703.33   45.30
   1   7   0 1630.34   46.50
  -2  -7   0   42.50    3.50
  -2  -7   0   39.20    3.50
   2   7   0   46.70    3.70
  -2   7   0   42.50    3.10
  -3  -7   0 2060.79   58.69
  -3  -7   0 2121.59   55.09
  -3   7   0 2037.70   57.69
   3   7   0 2056.79   58.69
  -4  -7   0  787.12   22.50
  -4  -7   0  809.52   26.10
  -4  -7   0  815.22   22.60
  -4   7   0  793.12   24.90
   4   7   0  800.22   26.50
  -5  -7   0   12.90    2.50
  -5  -7   0   11.30    2.70
  -5  -7   0   15.80    3.90
  -5   7   0   11.80    2.90
  -6  -7   0  253.57    9.60
  -6  -7   0  227.38   12.70
  -6   7   0  248.38   11.90
  -7  -7   0  129.09    8.10
  -7  -7   0  144.49   11.70
  -7   7   0  120.79    9.60
  -8  -7   0   33.20    7.60
  -8   7   0   35.50    6.20
   0  -8   0 1831.92   52.69
   0   8   0 1921.21   52.79
   0   8   0 1940.61   52.29
   1  -8   0 1200.18   34.90
  -1  -8   0 1196.08   35.40
  -1  -8   0 1302.07   35.10
   1   8   0 1215.38   33.60
   1   8   0 1227.28   35.30
   1   8   0 1227.18   34.90
  -1   8   0 1253.87   35.60
  -1   8   0 1246.98   35.20
  -2  -8   0   85.59    5.40
  -2   8   0   93.89    4.90
   2   8   0   93.49    5.00
  -3  -8   0   41.90    4.70
  -3   8   0   44.60    3.80
   3   8   0   47.20    4.50
  -4  -8   0  944.51   26.30
  -4  -8   0  986.00   26.40
  -4  -8   0  979.80   31.00
   4   8   0  988.90   31.10
  -4   8   0  940.71   29.50
  -5  -8   0  106.09    4.70
  -5  -8   0   98.49    4.70
  -5  -8   0   93.69    7.70
  -5   8   0  107.39    6.90
  -6  -8   0   24.20    3.10
  -6  -8   0   23.60    5.50
  -6   8   0   26.30    4.80
  -7  -8   0   34.40    4.20
  -7  -8   0   23.50    6.00
  -7   8   0   24.90    5.30
  -8  -8   0  316.47   18.00
  -8   8   0  322.67   15.90
   0  -9   0   -0.50    1.20
   0   9   0   -0.90    1.70
   0   9   0   -2.90    1.50
   1  -9   0 7702.63  206.28
  -1  -9   0 7645.94  206.78
  -1  -9   0 8263.37  206.28
  -1   9   0 7265.07  206.58
  -2  -9   0  353.86   13.10
  -2   9   0  355.46   12.50
   2   9   0  371.16   12.70
  -3  -9   0 1688.23   49.00
   3   9   0 1660.43   48.60
  -3   9   0 1678.13   47.80
  -4  -9   0    1.30    2.80
   4   9   0    5.20    3.60
  -4   9   0   -1.00    2.40
  -5  -9   0  473.45   19.00
   5   9   0  489.35   19.40
  -5   9   0  500.85   17.80
  -6  -9   0   52.89    3.80
  -6  -9   0   65.09    8.10
  -6   9   0   51.89    6.30
  -7  -9   0  353.56   18.40
  -7   9   0  363.46   16.30
  -8  -9   0  108.99   13.50
  -8   9   0   98.59   10.40
   0 -10   0    1.10    1.40
   0  10   0    0.00    1.70
   1 -10   0 2583.04   71.19
  -1 -10   0 2602.44   71.79
   1  10   0 2654.83   69.79
   1  10   0 2501.55   70.79
  -2 -10   0   49.99    4.80
   2  10   0   49.00    4.20
  -2  10   0   49.80    4.00
   2  10   0   51.99    2.10
  -3 -10   0  971.30   29.90
   3  10   0  932.31   29.30
  -3  10   0  912.01   28.40
  -4 -10   0  241.58   11.30
   4  10   0  234.38   11.30
  -4  10   0  179.98    9.10
  -5 -10   0  360.56   16.10
  -5  10   0  385.56   14.80
   5  10   0  378.76   16.50
  -6 -10   0  270.67   14.40
  -6  10   0  264.07   12.60
  -7 -10   0   -4.30    5.10
  -7  10   0   -0.30    4.40
  -8 -10   0  377.56   22.20
  -8  10   0  423.76   19.70
   0  11   0   -0.70    1.70
   1 -11   0 1720.83   48.50
  -1 -11   0 1702.73   49.00
   1  11   0 1677.03   48.00
   1  11   0 1741.33   46.90
  -2 -11   0  952.90   29.60
  -2  11   0  926.11   28.60
   2  11   0  965.70   25.80
   2  11   0  958.90   28.80
  -3 -11   0    1.30    2.80
   3  11   0    4.20    2.80
  -3  11   0    6.00    2.40
  -4 -11   0  206.98   10.80
  -4  11   0  205.98    9.20
   4  11   0  161.18    9.60
  -5 -11   0  171.18   11.00
  -5  11   0  199.58    9.70
   5  11   0  195.78   11.50
  -6 -11   0  641.24   25.10
  -6  11   0  637.04   22.90
  -7 -11   0  109.39   11.50
  -7  11   0  114.99    9.60
  -8 -11   0   14.60    7.80
  -8  11   0   -2.70    6.30
   0 -12   0 4212.98  115.59
   0  12   0 4274.77  114.69
   0  12   0 4224.18  114.69
   1 -12   0  154.68    7.40
  -1 -12   0  144.89    7.60
   1  12   0  156.28    6.90
   1  12   0  157.48    6.20
  -2 -12   0  336.47   13.60
   2  12   0  350.06   12.80
  -2  12   0  337.77   12.90
   2  12   0  352.06   10.10
  -3 -12   0  288.37   13.00
  -3  12   0  298.77   11.80
   3  12   0  302.47   12.40
  -4 -12   0 3569.74  100.59
   4  12   0 3534.85   99.89
  -4  12   0 3560.04   98.59
  -5 -12   0  434.96   19.30
   5  12   0  482.55   19.40
  -5  12   0  488.15   17.80
  -6 -12   0 1063.79   36.80
  -6  12   0 1046.00   34.30
  -7 -12   0   -3.60    6.00
  -7  12   0   -3.70    4.50
  -8 -12   0   -6.60    8.20
  -8  12   0   12.90    6.60
   0 -13   0   11.40    2.80
  -1 -13   0   20.70    3.70
   1 -13   0   20.10    3.20
   1  13   0   20.00    3.00
   1  13   0   20.90    2.90
  -2 -13   0  277.07   12.10
   2  13   0  268.57   10.90
  -2  13   0  268.27   11.20
   2  13   0  281.97    8.60
  -3 -13   0  236.18   12.00
   3  13   0  232.18   10.70
  -3  13   0  224.78   10.50
  -4 -13   0  757.52   26.30
  -4  13   0  736.13   24.30
   4  13   0  730.03   25.60
  -5 -13   0  132.89   10.10
   5  13   0  150.48   10.10
  -5  13   0  135.09    8.60
  -6 -13   0  141.19   11.70
  -6  13   0  157.98   10.10
  -7 -13   0  250.17   16.10
  -7  13   0  283.07   14.00
  -8 -13   0   17.50    9.20
  -8  13   0   17.50    6.60
   0 -14   0  287.47   11.70
   0  14   0  278.17   10.60
   1 -14   0   39.60    4.70
  -1 -14   0   43.70    5.30
   1  14   0   38.50    4.30
   1  14   0   39.10    3.70
  -2  14   0    6.80    2.70
   2  14   0    7.10    2.70
   2  14   0    4.10    1.40
  -3 -14   0    2.30    3.00
   3  14   0    5.80    3.10
  -3  14   0    9.00    2.80
  -4 -14   0   12.30    4.10
   4  14   0    8.00    3.80
  -4  14   0   11.30    2.90
  -5 -14   0  225.48   13.30
   5  14   0  226.48   12.90
  -5  14   0  219.58   11.10
  -6 -14   0  143.19   12.20
  -6  14   0  183.98   10.80
  -7 -14   0   47.00    7.70
  -7  14   0   24.60    5.50
   0  15   0    0.90    2.00
  -1 -15   0  100.59    7.00
   1 -15   0   93.89    6.40
   1  15   0   92.29    5.30
   1  15   0   99.19    5.90
  -2 -15   0 3183.88   89.39
  -2  15   0 3193.08   88.29
   2  15   0 3154.28   84.69
   2  15   0 3091.89   87.59
  -3 -15   0    6.10    4.10
  -3  15   0    0.40    2.50
   3  15   0    1.60    3.40
  -4 -15   0  566.54   22.50
  -4  15   0  607.94   21.00
   4  15   0  588.84   21.60
  -5 -15   0   19.60    5.10
   5  15   0   36.80    6.10
  -5  15   0   28.10    4.80
  -6 -15   0   81.49   10.90
  -6  15   0   83.49    8.30
  -7 -15   0  150.58   13.80
  -7  15   0  152.28   10.70
   0 -16   0 3931.11  107.89
   0  16   0 3853.71  106.59
   1 -16   0    5.20    2.50
  -1 -16   0    1.20    2.80
   1  16   0    3.20    2.40
  -2 -16   0  708.93   26.50
   2  16   0  881.81   23.10
  -2  16   0  739.23   25.90
   2  16   0  859.21   26.00
  -3 -16   0    7.20    3.50
  -3  16   0    0.90    2.60
   3  16   0    1.90    3.30
  -4 -16   0    3.10    4.00
   4  16   0    2.70    3.50
  -4  16   0    5.80    2.90
  -5 -16   0   10.50    4.80
   5  16   0    5.70    4.70
  -5  16   0   10.00    3.70
  -6 -16   0  128.89   12.10
   6  16   0  133.29   12.20
  -6  16   0  133.79   10.00
  -7 -16   0   -3.20    7.10
  -7  16   0    7.30    5.10
  -1 -17   0    8.30    3.20
   1 -17   0   10.70    3.50
   1  17   0    9.80    3.10
  -2 -17   0  384.76   16.50
  -2  17   0  405.36   15.80
   2  17   0  392.26   15.10
   2  17   0  404.06   12.70
  -3 -17   0  173.38   10.60
  -3  17   0  177.28    9.50
   3  17   0  183.38    9.80
  -4 -17   0  686.73   26.30
   4  17   0  693.53   24.90
  -4  17   0  701.23   24.10
  -5 -17   0  114.29   10.80
  -5  17   0  103.79    8.40
   5  17   0  115.69   10.20
  -6 -17   0  101.19   11.40
  -6  17   0   83.69    8.60
   6  17   0   92.89   11.30
  -7 -17   0  195.88   17.10
  -7  17   0  188.88   13.10
   0 -18   0 1441.96   44.00
   0  18   0 1453.95   42.60
  -1 -18   0   60.69    6.70
   1 -18   0   62.09    6.10
   1  18   0   60.79    5.80
  -2 -18   0  209.88   11.50
   2  18   0  198.48   10.00
   2  18   0  203.48    7.80
  -2  18   0  192.38   10.30
  -3 -18   0   68.49    7.80
   3  18   0   67.39    6.80
  -3  18   0   71.39    6.60
  -4 -18   0   94.49    9.50
   4  18   0   82.39    8.20
  -4  18   0  107.49    8.10
  -5 -18   0   74.09    9.90
   5  18   0   75.09    9.20
  -5  18   0   62.09    7.70
  -6 -18   0   19.10    6.70
   6  18   0   25.90    7.40
  -6  18   0   18.40    5.20
  -7 -18   0   55.49   10.90
  -7  18   0   65.79    8.60
   0 -19   0   14.20    3.60
   0  19   0   15.10    3.60
   1 -19   0  286.47   12.80
  -1 -19   0  275.87   13.10
   1  19   0  279.07   12.00
  -2 -19   0  309.37   14.40
   2  19   0  297.07   13.30
   2  19   0  293.77   10.30
  -2  19   0  305.57   13.60
  -3 -19   0  496.05   20.70
  -3  19   0  490.45   19.00
   3  19   0  504.25   19.10
  -4 -19   0   37.40    7.10
   4  19   0   31.60    5.80
  -4  19   0   26.40    4.50
  -5 -19   0   75.89    9.80
  -5  19   0   49.20    6.60
   5  19   0   67.29    9.60
  -6 -19   0  488.85   23.00
  -6  19   0  497.65   20.30
   6  19   0  494.35   22.60
  -7 -19   0    7.30    9.80
  -7  19   0   12.50    6.30
   0 -20   0  406.16   16.70
   0  20   0  424.76   15.90
  -1 -20   0   78.89    7.60
   1 -20   0   88.39    7.00
   1  20   0   79.49    6.80
  -2 -20   0  253.77   13.40
   2  20   0  249.68    9.60
   2  20   0  278.37   12.40
  -2  20   0  256.77   12.60
  -3 -20   0  296.57   15.60
   3  20   0  312.97   14.00
  -3  20   0  294.47   13.90
  -4 -20   0  517.85   22.20
   4  20   0  490.45   20.20
  -4  20   0  501.65   19.70
  -5 -20   0   88.49   11.10
   5  20   0  102.49   10.50
  -5  20   0   78.79    8.70
  -6 -20   0    7.10    7.20
   6  20   0   24.20    7.20
  -6  20   0   14.50    5.40
   0 -21   0    7.00    3.30
   0  21   0   10.30    3.60
  -1 -21   0  101.39    8.50
   1 -21   0  113.99    8.20
  -1  21   0  100.09    7.90
   1  21   0   94.49    7.40
  -2 -21   0  131.39   10.00
  -2  21   0  114.29    8.80
   2  21   0  112.49    8.20
  -3 -21   0  664.73   25.70
  -3  21   0  643.94   23.90
   3  21   0  658.23   23.70
  -4 -21   0  100.29   11.40
   4  21   0   98.89    9.40
  -4  21   0   96.99    9.00
  -5 -21   0   14.00    6.40
  -5  21   0   11.80    5.10
   5  21   0    6.10    5.60
  -6 -21   0    6.00    7.90
  -6  21   0    4.40    4.90
   6  21   0   -1.80    6.40
   0 -22   0  463.35   18.90
   0  22   0  468.25   17.70
  -1 -22   0 1016.00   35.00
   1 -22   0 1053.59   34.30
   1  22   0 1076.09   33.50
  -1  22   0 1034.50   33.10
  -2 -22   0   13.50    4.80
   2  22   0   13.30    4.70
  -2  22   0    8.90    4.50
  -3 -22   0   -3.70    4.80
   3  22   0   -2.60    3.70
  -3  22   0   -0.90    3.90
  -4 -22   0    6.20    6.00
  -4  22   0   -0.60    4.20
   4  22   0    3.90    4.70
  -5 -22   0  250.47   16.00
   5  22   0  244.88   15.20
  -5  22   0  246.98   13.30
  -6 -22   0   36.10    9.60
   6  22   0   38.30    8.10
  -6  22   0   38.10    7.20
   0 -23   0   12.60    4.50
   0  23   0   12.00    4.90
   1 -23   0    3.50    4.10
   1  23   0    5.10    3.50
  -1  23   0    4.90    4.00
  -2 -23   0   51.49    7.50
   2  23   0   71.19    7.20
  -2  23   0   47.70    6.60
  -3 -23   0  451.15   21.00
  -3  23   0  446.76   19.10
   3  23   0  454.15   18.70
  -4 -23   0   13.70    5.90
  -4  23   0    4.20    4.50
   4  23   0    0.00    4.90
  -5 -23   0   57.29    9.20
  -5  23   0   41.50    5.80
   5  23   0   53.39    8.70
   0 -24   0  695.43   25.70
   0  24   0  678.93   23.90
   1 -24   0  485.75   19.90
  -1 -24   0  502.55   21.00
  -1  24   0  505.15   19.60
   1  24   0  490.25   19.10
  -2 -24   0  236.08   14.50
  -2  24   0  254.37   13.90
   2  24   0  267.97   12.90
  -3 -24   0  203.28   14.00
   3  24   0  178.18   11.60
  -3  24   0  186.48   12.30
  -4 -24   0    4.70    6.40
  -4  24   0    9.10    4.80
   4  24   0   20.90    6.30
  -5 -24   0    1.50    7.90
  -5  24   0   22.40    5.60
   5  24   0   13.10    6.90
   0 -25   0    8.70    4.90
   0  25   0   13.60    4.40
   1 -25   0  142.79   10.60
  -1 -25   0  135.79   11.40
  -1  25   0  130.69    9.50
   1  25   0  133.39    9.30
  -2 -25   0  258.37   15.60
   2  25   0  249.68   12.80
  -2  25   0  256.27   14.40
  -3 -25   0  127.39   12.00
  -3  25   0  100.59    9.90
   3  25   0   91.39    9.80
  -4 -25   0   52.09    7.70
  -4  25   0   53.89    7.70
   4  25   0   61.19    8.60
  -5 -25   0    8.80    8.10
  -5  25   0    3.50    5.80
   5  25   0    8.30    7.10
   0 -26   0   43.30    7.70
   0  26   0   45.50    6.80
   1 -26   0   27.80    5.80
  -1 -26   0   31.70    7.00
   1  26   0   26.90    5.20
  -1  26   0   26.70    5.90
  -2 -26   0  128.89   12.10
  -2  26   0  112.69   11.10
   2  26   0  130.09    9.80
  -2  26   0  108.59    9.90
  -3 -26   0  179.68   13.60
  -3  26   0  167.88   11.70
   3  26   0  144.09   11.50
  -4 -26   0    2.50    7.40
  -4  26   0   -7.30    4.70
   4  26   0    7.40    6.10
   0 -27   0    1.40    5.40
   0  27   0   -7.70    4.40
  -1 -27   0  152.98   12.20
   1 -27   0  150.68   11.40
  -1  27   0  139.69   10.40
   1  27   0  150.78   10.30
  -2 -27   0  225.48   14.60
  -2  27   0  201.58   13.30
  -2  27   0  220.68   12.50
   2  27   0  196.18   12.60
  -3 -27   0   21.70    7.80
   3  27   0   23.00    6.10
  -3  27   0    6.80    5.10
  -4 -27   0  276.97   19.70
  -4  27   0  272.27   16.00
   4  27   0  256.77   16.20
   0 -28   0  181.48   12.60
   0  28   0  177.18   10.90
  -1 -28   0   33.50    6.90
   1 -28   0   24.70    6.30
  -1  28   0   39.40    6.50
   1  28   0   41.00    6.30
  -2 -28   0   22.70    6.40
  -2  28   0   18.60    5.90
   2  28   0   15.70    6.40
  -2  28   0   23.90    6.10
  -3 -28   0  104.19   13.40
   3  28   0  104.99   11.10
  -3  28   0  119.79   10.90
   0  29   0   13.50    5.10
   1 -29   0    3.60    5.20
  -1 -29   0   -1.20    5.70
  -1  29   0   -5.70    5.20
   1  29   0    3.40    5.50
  -2 -29   0   29.60    8.00
  -2  29   0   21.70    6.70
  -2  29   0   38.90    7.00
   2  29   0   31.20    6.80
  -3 -29   0   -9.40    7.80
   3  29   0    4.50    6.60
  -3  29   0  -10.30    6.10
   0 -30   0  195.08   14.40
   0  30   0  167.18   12.00
   1 -30   0    2.70    6.00
  -1 -30   0    1.60    6.50
   1  30   0    2.60    6.10
  -2 -30   0   63.59   10.00
   2  30   0   51.99    8.00
  -2  30   0   46.00    9.00
  -9   0   1   53.49    9.20
  -9   0   1   74.49    9.10
  -8   0   1    3.70    5.10
  -7   0   1   55.69    6.80
  -6   0   1   -1.80    2.70
  -5   0   1  119.89    7.00
  -4   0   1   -2.30    1.80
  -3   0   1 2947.10   75.59
  -3   0   1 2732.03   75.69
   3   0  -1 2641.04   76.29
   2   0  -1   -9.90    0.80
  -2   0   1  -10.00    0.70
   2   0  -1   -9.30    0.90
  -2   0   1  -10.40    1.20
   1   0  -1  126.59    4.40
   1   0  -1  130.39    4.60
  -1   0   1  132.99    4.40
   1   0  -1  133.79    4.30
  -1   0   1  131.69    4.30
  -1   0   1  144.69    4.70
  -2   0  -1   -0.40    0.90
   2   0   1    0.50    1.00
  -3   0  -1 3547.85   96.39
  -4   0  -1   -1.60    1.90
  -5   0  -1  161.98    8.70
  -6   0  -1    1.00    4.60
  -6   0  -1    2.90    3.10
  -7   0  -1  760.62   27.10
  -7   0  -1  704.93   26.00
  -8   0  -1    0.30    5.80
  -8   0  -1    1.00    5.70
  -9  -1   1   10.20    7.80
  -9  -1   1    4.50    7.00
  -9   1   1   -3.80    7.50
  -8  -1   1   20.40    5.70
  -8   1   1   12.00    5.00
  -7  -1   1   76.79    8.20
  -7   1   1   77.99    8.10
  -6  -1   1  254.37   12.20
  -6   1   1  264.27   12.20
  -5  -1   1    1.70    2.40
  -5   1   1    3.10    2.40
  -4  -1   1  219.58    9.00
  -4  -1   1  211.38    8.50
  -4   1   1  207.98    8.80
  -3  -1   1   38.00    3.10
  -3  -1   1   32.40    2.90
  -3   1   1   33.10    2.90
  -3   1   1   25.80    3.10
   3   1  -1   27.10    3.30
  -2  -1   1  609.74   18.30
  -2  -1   1  580.94   17.70
   2  -1  -1  589.34   18.10
   2  -1  -1  646.44   17.90
  -2  -1   1  617.74   17.50
  -2   1   1  627.24   18.10
   2   1  -1  608.24   17.70
   2   1  -1  616.84   18.40
  -2   1   1  625.84   18.00
  -2   1   1  606.84   17.80
   1  -1  -1 3959.80  108.39
   1  -1  -1 3912.41  108.19
  -1  -1   1 4243.28  108.59
   1  -1  -1 3946.11  108.19
   1   1  -1 4103.59  108.49
  -1   1   1 4114.19  108.19
  -1   1   1 4202.38  108.39
  -1  -1  -1   58.49    2.60
   1  -1   1   58.99    2.50
  -1  -1  -1   56.39    2.70
   1   1   1   61.99    2.70
  -1   1  -1   58.59    2.40
   1   1   1   61.19    2.90
  -2  -1  -1  135.69    5.40
  -2  -1  -1  143.39    5.60
   2  -1   1  144.89    5.40
  -2   1  -1  138.69    5.30
   2   1   1  144.19    5.40
  -3  -1  -1 2116.39   58.59
  -3   1  -1 2106.89   58.29
  -4  -1  -1  157.48    7.70
  -4   1  -1  147.49    7.40
  -5  -1  -1  110.99    7.30
  -5  -1  -1   98.59    7.00
  -5   1  -1  100.29    6.90
  -6  -1  -1   76.89    7.40
  -6  -1  -1   46.50    6.40
  -6   1  -1   63.19    6.70
  -7  -1  -1  248.18   13.60
  -7  -1  -1  246.38   13.20
  -7   1  -1  240.78   13.40
  -7   1  -1  245.68   13.60
  -8  -1  -1   12.90    5.60
  -8  -1  -1   13.30    5.60
  -8   1  -1   13.60    5.60
  -8   1  -1    9.80    6.30
  -9  -2   1    9.30    7.80
  -9   2   1    9.00    7.50
  -8  -2   1   65.69    8.40
  -8   2   1   93.69    8.90
  -7  -2   1   58.29    7.70
  -7   2   1   55.69    7.30
  -6  -2   1    3.70    3.10
  -6   2   1    2.80    2.80
  -5  -2   1   37.70    4.60
  -5   2   1   48.00    4.80
  -4  -2   1 3226.78   85.09
  -4  -2   1 3071.69   86.09
  -4   2   1 3173.78   86.09
   4   2  -1 3022.30   87.19
  -3  -2   1   -0.60    1.40
  -3  -2   1    0.50    1.30
   3   2  -1    0.00    1.60
  -3   2   1    1.30    2.10
  -3   2   1   -0.30    1.10
  -2  -2   1  380.26   11.90
  -2  -2   1  400.06   12.50
  -2  -2   1  391.96   11.40
   2  -2  -1  394.66   12.10
  -2   2   1  381.06   12.00
  -2   2   1  371.06   12.10
   2   2  -1  402.66   11.90
  -2   2   1  387.86   12.30
  -1  -2   1   53.79    2.00
  -1  -2   1   55.39    2.60
   1  -2  -1   57.99    2.60
  -1  -2   1   50.49    2.20
   1  -2  -1   50.49    2.20
   1  -2  -1   53.49    2.50
  -1   2   1   55.89    2.20
   1   2  -1   51.49    1.90
   1   2  -1   52.19    2.20
  -1   2   1   55.39    2.60
   1   2  -1   49.90    2.50
  -1   2   1   52.59    2.30
   0  -2   1 2914.41   80.69
   0   2   1 3125.99   80.59
   1  -2   1  626.24   17.60
  -1  -2  -1  614.24   17.60
  -1  -2  -1  603.14   18.00
   1   2   1  663.63   18.00
   1   2   1  650.53   17.70
  -1   2  -1  607.44   17.50
  -2  -2  -1 2321.57   64.69
  -2  -2  -1 2338.27   64.99
   2  -2   1 2409.96   64.69
  -2  -2  -1 2465.75   65.39
  -2   2  -1 2267.87   64.59
   2   2   1 2515.05   64.89
  -3  -2  -1  147.69    6.40
  -3  -2  -1  149.09    6.80
  -3   2  -1  149.59    6.50
  -4  -2  -1  461.35   15.80
  -4  -2  -1  454.65   15.30
  -4   2  -1  429.86   15.30
  -5  -2  -1   23.90    4.30
  -5  -2  -1   31.90    4.40
  -5   2  -1   28.80    4.10
  -6  -2  -1  262.27   12.90
  -6  -2  -1  271.27   12.60
  -6   2  -1  272.57   12.70
  -7  -2  -1   13.80    4.50
  -7  -2  -1    6.30    4.60
  -7   2  -1   13.20    4.80
  -7   2  -1    2.00    4.50
  -8  -2  -1   -0.60    5.30
  -8  -2  -1    0.40    5.20
  -8   2  -1    4.30    6.00
  -8   2  -1   -1.00    4.90
  -8  -3   1   77.09    9.00
  -8  -3   1   62.99    8.20
  -8   3   1   74.19    8.90
  -7  -3   1  475.05   19.80
  -7   3   1  470.35   19.20
  -6  -3   1  622.54   22.50
  -6   3   1  625.64   22.00
  -5  -3   1  623.74   21.20
  -5   3   1  620.34   20.80
  -4  -3   1 1034.20   28.90
  -4  -3   1  994.30   30.30
   4   3  -1  985.60   31.40
  -3  -3   1  724.13   21.70
  -3  -3   1  739.23   20.50
   3   3  -1  719.03   22.60
  -3   3   1  696.13   21.50
  -2  -3   1 2070.89   55.39
  -2  -3   1 1964.90   56.39
   2  -3  -1 2191.08   56.69
  -2  -3   1 2079.29   57.09
   2   3  -1 2044.50   57.09
  -2   3   1 2087.69   56.49
   2   3  -1 2069.09   56.29
  -2   3   1 2127.89   56.99
  -2   3   1 2010.90   56.49
  -1  -3   1  490.05   13.50
  -1  -3   1  495.25   14.70
   1  -3  -1  477.05   14.60
  -1  -3   1  485.25   14.10
   1   3  -1  472.15   14.60
   1   3  -1  508.95   13.50
  -1   3   1  483.75   14.50
  -1   3   1  492.25   13.80
   1   3  -1  512.65   14.10
   0  -3   1  625.44   17.40
   0  -3  -1  637.64   17.10
   0  -3  -1  632.44   17.70
   0  -3  -1  639.34   18.00
   0   3   1  644.64   17.70
   0   3  -1  628.44   18.00
   0   3   1  638.84   18.00
   0   3   1  605.44   17.00
   0   3  -1  647.44   17.50
  -1  -3  -1  190.58    6.40
  -1  -3  -1  198.48    6.70
  -1  -3  -1  185.98    6.00
   1  -3   1  190.88    6.10
   1   3   1  197.68    6.10
  -1   3  -1  180.48    6.00
   1   3   1  201.18    6.60
  -2  -3  -1 1817.22   49.60
  -2  -3  -1 1779.42   49.60
   2  -3   1 1816.42   49.10
  -2  -3  -1 1735.93   48.70
   2   3   1 1805.42   49.30
  -2   3  -1 1783.22   49.10
  -3  -3  -1 2403.36   68.29
  -3  -3  -1 2454.95   67.39
  -3   3  -1 2538.15   67.79
  -4  -3  -1  697.83   22.90
  -4  -3  -1  699.93   21.90
  -4   3  -1  728.73   22.40
  -5  -3  -1  237.58   11.20
  -5  -3  -1  246.08   10.40
  -5   3  -1  237.28   10.60
  -6  -3  -1 1212.38   36.40
  -6  -3  -1 1129.19   37.40
  -6   3  -1 1172.08   36.90
  -7  -3  -1  139.99   10.90
  -7  -3  -1  142.49   11.10
  -7   3  -1  137.89   10.00
  -8  -3  -1  186.78   13.10
  -8  -3  -1  187.08   11.90
  -8   3  -1  171.08   12.40
  -8   3  -1  190.08   13.80
  -8  -4   1   -3.40    5.10
  -8  -4   1    9.40    6.60
  -8   4   1    0.00    4.00
  -7  -4   1   -9.10    4.10
  -7   4   1    3.50    4.00
  -6  -4   1  505.15   19.40
  -6   4   1  505.75   18.90
  -5  -4   1   48.50    4.60
  -5  -4   1   42.50    5.00
  -5   4   1   52.49    5.10
  -4  -4   1   10.00    2.90
  -4  -4   1   14.90    2.30
   4   4  -1   18.90    3.80
  -4   4   1   12.90    2.70
  -3  -4   1   54.59    3.10
  -3  -4   1   54.79    4.00
  -3   4   1   55.59    3.70
   3   4  -1   53.59    4.50
  -2  -4   1 2058.29   54.79
  -2  -4   1 2019.50   56.39
   2  -4  -1 2010.60   56.49
  -2  -4   1 2109.89   56.99
  -2   4   1 2110.39   56.99
  -2   4   1 1995.80   56.29
   2   4  -1 2016.90   56.99
   2   4  -1 2146.59   56.19
  -1  -4   1 2371.66   61.59
  -1  -4   1 2317.67   62.39
   1  -4  -1 2272.07   62.79
  -1  -4   1 2442.16   62.89
   1   4  -1 2162.18   62.69
   1   4  -1 2417.46   62.29
  -1   4   1 2361.46   62.69
   1   4  -1 2292.47   61.49
  -1   4   1 2251.37   62.49
  -1   4   1 2222.68   62.49
   0  -4  -1 1092.79   30.90
   0  -4   1 1047.30   30.30
   0  -4  -1 1092.09   30.60
   0  -4  -1 1108.19   29.90
   0   4   1 1127.59   30.50
   0   4   1 1171.48   31.10
   0   4  -1 1141.29   30.40
   1  -4   1 1905.81   50.39
  -1  -4  -1 1824.02   50.39
  -1  -4  -1 1768.42   49.80
  -1  -4  -1 1858.01   51.09
   1   4   1 1980.10   50.99
  -1   4  -1 1842.62   50.19
   1   4   1 1874.61   49.99
   1   4   1 1742.33   50.39
  -2  -4  -1  804.02   23.50
   2  -4   1  829.72   23.10
  -2  -4  -1  806.32   22.50
  -2   4  -1  754.82   22.90
   2   4   1  805.12   23.40
  -3  -4  -1    1.40    1.40
  -3  -4  -1    0.50    1.70
  -3   4  -1    2.20    1.50
  -4  -4  -1  126.39    7.30
  -4  -4  -1  114.29    5.90
  -4   4  -1  117.69    6.50
  -5  -4  -1 1079.09   31.80
  -5  -4  -1 1008.50   33.20
  -5   4  -1 1070.09   32.60
  -6  -4  -1  100.19    8.30
  -6  -4  -1  107.89    7.50
  -6   4  -1   95.89    7.70
  -7  -4  -1   67.99    8.00
  -7  -4  -1   64.89    8.90
  -7   4  -1   66.49    8.20
  -8  -4  -1   20.20    6.60
  -8  -4  -1    7.80    6.00
  -8   4  -1   12.00    5.20
  -8   4  -1    9.90    6.70
  -8  -5   1   95.79   10.10
  -8  -5   1   77.59    9.60
  -8   5   1   83.09    9.10
  -7  -5   1  390.76   18.00
  -7  -5   1  394.46   15.00
  -7   5   1  364.16   16.60
  -6  -5   1   87.89    7.90
  -6   5   1  107.19    7.60
  -5  -5   1   40.90    4.20
  -5  -5   1   38.30    5.00
   5   5  -1   46.30    6.50
  -5   5   1   44.80    4.90
  -4  -5   1  500.25   14.50
  -4  -5   1  498.65   17.00
   4   5  -1  478.85   17.70
  -4   5   1  462.45   16.20
  -3  -5   1  502.75   13.60
  -3  -5   1  476.05   15.80
   3   5  -1  479.85   16.50
  -3   5   1  465.35   15.40
  -2  -5   1 2835.92   79.19
   2  -5  -1 3088.79   79.59
  -2   5   1 2988.20   79.89
   2   5  -1 3042.50   78.99
   2   5  -1 2758.32   79.59
  -2   5   1 2784.12   79.09
  -1  -5   1 1315.37   37.10
   1  -5  -1 1334.87   37.20
  -1  -5   1 1332.37   37.50
   1   5  -1 1297.07   36.00
  -1   5   1 1336.07   37.30
   1   5  -1 1320.37   37.40
   1   5  -1 1407.66   37.00
  -1   5   1 1376.56   37.40
   0  -5  -1   -7.40    0.70
   0  -5  -1   -6.00    0.90
   0  -5   1   -6.00    0.70
   0   5  -1   -7.00    1.10
   0   5   1   -7.00    1.30
  -1  -5  -1  241.88    7.60
  -1  -5  -1  227.48    8.20
  -1  -5  -1  225.78    6.90
  -1   5  -1  228.38    7.50
   1   5   1  228.88    7.00
   1   5   1  226.48    7.60
   1   5   1  230.28    8.20
  -1   5  -1  226.08    7.50
  -2  -5  -1  103.89    5.10
  -2  -5  -1   87.09    3.40
   2  -5   1   87.19    4.20
  -2  -5  -1   87.69    4.50
  -2   5  -1   86.49    4.10
   2   5   1   86.89    4.60
   2   5   1   95.29    3.90
  -3  -5  -1 2291.27   62.19
  -3  -5  -1 2276.07   64.09
  -3   5  -1 2295.97   63.19
  -4  -5  -1  731.63   21.80
  -4  -5  -1  729.33   23.80
  -4   5  -1  707.93   22.70
  -5  -5  -1   28.20    3.70
  -5  -5  -1   29.00    4.60
  -5   5  -1   34.80    4.50
  -6  -5  -1   87.79    6.90
  -6  -5  -1   93.79    8.30
  -6   5  -1  103.09    7.80
  -7  -5  -1  503.95   18.80
  -7  -5  -1  483.95   21.30
  -7   5  -1  492.85   20.20
  -8  -5  -1  247.98   13.60
  -8  -5  -1  275.77   16.10
  -8   5  -1  234.98   16.20
  -8   5  -1  270.37   14.50
  -8  -6   1  296.77   16.40
  -8   6   1  295.87   14.90
  -7  -6   1   29.00    5.30
  -7  -6   1   15.90    5.30
  -7   6   1   25.40    5.00
  -6  -6   1  162.08    7.40
  -6  -6   1  167.68    7.90
  -6  -6   1  162.38   10.30
  -6   6   1  180.78    9.70
  -5  -6   1   -2.90    2.90
  -5  -6   1    4.00    2.50
  -5   6   1    1.20    2.10
   5   6  -1    0.10    3.00
  -4  -6   1    7.60    1.40
  -4  -6   1    3.50    2.50
  -4   6   1    4.50    2.20
   4   6  -1    3.50    2.70
  -3  -6   1   75.09    2.60
  -3  -6   1   73.89    4.90
  -3   6   1   69.69    4.40
   3   6  -1   79.09    5.30
  -2  -6   1  130.69    6.20
  -2  -6   1  143.29    6.20
   2   6  -1  145.89    6.50
  -2   6   1  146.79    6.10
   2   6  -1  142.19    5.80
   1  -6  -1   61.09    3.80
  -1  -6   1   70.89    4.20
  -1  -6   1   67.09    3.70
   1  -6  -1   67.69    3.70
  -1   6   1   69.49    4.00
   1   6  -1   67.59    2.90
  -1   6   1   68.09    3.90
   1   6  -1   71.49    3.70
   1   6  -1   68.79    3.80
   0  -6   1 3102.49   84.79
   0  -6  -1 3044.70   85.29
   0  -6  -1 3111.79   84.79
   0   6   1 3017.70   83.99
   0   6   1 3257.97   84.69
   0   6   1 3295.97   85.49
   0   6  -1 3249.57   84.89
  -1  -6  -1    4.00    1.00
  -1  -6  -1    3.50    1.60
  -1  -6  -1    4.20    1.50
   1   6   1    5.90    1.20
   1   6   1   -0.80    1.40
  -1   6  -1    2.10    1.20
  -1   6  -1    4.10    1.30
   1   6   1    3.90    1.30
  -2  -6  -1 9498.15  253.67
  -2  -6  -1 9584.04  252.97
   2  -6   1 9410.76  252.77
  -3  -6  -1 1240.18   36.90
  -3  -6  -1 1248.18   34.40
  -3   6  -1 1244.88   35.70
  -4  -6  -1  947.61   27.40
  -4  -6  -1  940.51   30.10
  -4   6  -1  963.80   28.90
  -5  -6  -1   51.59    4.50
  -5  -6  -1   51.49    6.10
  -5   6  -1   44.00    4.90
  -6  -6  -1 2309.77   68.89
  -6  -6  -1 2347.47   65.39
  -6   6  -1 2308.27   67.29
  -7  -6  -1   -2.40    4.20
  -7  -6  -1   -6.20    4.60
  -7   6  -1    2.40    4.30
  -8  -6  -1   18.40    6.90
  -8   6  -1   22.90    6.10
  -8  -7   1   45.30    8.20
  -8   7   1   50.99    7.10
  -7  -7   1   21.10    5.70
  -7  -7   1   28.10    4.10
  -7   7   1   31.90    6.00
  -6  -7   1  111.79    8.90
  -6  -7   1  105.49    5.70
  -6  -7   1   96.69    5.90
  -6   7   1  104.99    7.50
  -5  -7   1  811.02   22.20
  -5  -7   1  800.32   22.70
  -5  -7   1  743.43   26.10
   5   7  -1  800.82   27.20
  -5   7   1  746.23   25.20
  -4  -7   1  375.16   11.20
  -4  -7   1  396.36   10.90
  -4  -7   1  368.46   14.40
  -4   7   1  367.96   13.60
   4   7  -1  388.06   15.10
  -3  -7   1  177.28    8.00
  -3   7   1  180.48    7.60
   3   7  -1  170.68    8.20
  -2  -7   1  688.03   20.30
  -2   7   1  674.83   20.00
   2   7  -1  597.54   19.50
   2   7  -1  652.03   20.30
   1  -7  -1  214.38    7.80
   1  -7  -1  205.88    8.10
  -1  -7   1  214.48    7.80
  -1   7   1  221.98    8.10
   1   7  -1  214.08    7.80
  -1   7   1  206.58    7.90
   1   7  -1  214.68    8.00
   0  -7  -1  997.40   28.30
   0  -7   1  976.60   28.30
   0  -7  -1  923.81   28.70
   0   7   1  984.30   27.50
   0   7  -1 1043.20   28.50
   0   7   1 1023.40   28.20
   0   7   1 1057.39   29.10
  -1  -7  -1  119.69    4.90
  -1  -7  -1  109.59    5.40
  -1  -7  -1  110.49    4.10
   1   7   1  113.49    4.60
   1   7   1  112.99    4.20
  -1   7  -1  108.99    4.90
   1   7   1  106.59    5.10
  -1   7  -1  115.49    4.80
  -2  -7  -1    8.00    1.10
  -2  -7  -1    3.70    1.70
  -2  -7  -1    3.30    1.80
   2   7   1   14.70    2.40
  -2   7  -1   12.70    1.80
   2   7   1    3.60    1.40
  -3  -7  -1  239.58    7.60
  -3  -7  -1  227.98   10.20
  -3   7  -1  259.17    9.40
   3   7   1  237.48   10.10
  -4  -7  -1   15.00    2.20
  -4  -7  -1   17.50    4.20
  -5  -7  -1   10.00    4.20
  -5  -7  -1   15.40    2.70
  -5   7  -1    7.10    3.20
  -6  -7  -1   -1.40    4.20
  -6  -7  -1    5.00    3.00
  -6   7  -1    2.10    3.30
  -7  -7  -1  705.03   27.70
  -7  -7  -1  717.63   22.90
  -7   7  -1  663.43   25.20
  -8  -7  -1   15.60    7.30
  -8   7  -1   19.50    5.90
  -8  -8   1   20.90    6.30
  -8   8   1   16.10    5.60
  -7  -8   1  249.48   10.60
  -7  -8   1  196.18   13.50
  -7   8   1  207.58   12.20
  -6  -8   1  120.59    5.60
  -6  -8   1  115.89    5.20
  -6  -8   1   99.69    9.10
  -5  -8   1  134.99    4.90
  -5  -8   1  133.69    5.00
  -5  -8   1  141.29    8.70
   5   8  -1  130.59    9.20
  -5   8   1  133.19    7.60
  -4  -8   1  509.05   18.20
   4   8  -1  515.35   18.80
  -4   8   1  496.85   17.40
  -3  -8   1  118.99    6.60
   3   8  -1  121.89    6.90
  -2  -8   1   89.09    5.10
  -2   8   1   80.19    4.90
   2   8  -1   85.29    5.10
   1  -8  -1 1298.37   37.00
  -1  -8   1 1297.67   36.60
   1  -8  -1 1272.07   36.60
  -1   8   1 1311.67   36.80
  -1   8   1 1283.67   36.90
   1   8  -1 1318.37   36.50
   1   8  -1 1236.08   36.70
   0  -8  -1   97.59    4.50
   0  -8  -1   98.99    5.00
   0  -8   1  108.79    4.70
   0   8   1  101.69    4.50
   0   8   1  105.29    5.20
   0   8  -1  106.69    5.00
   0   8   1   97.89    3.80
  -1  -8  -1 2400.06   63.99
  -1  -8  -1 2327.87   65.09
  -1  -8  -1 2316.37   63.29
  -1   8  -1 2370.36   64.29
   1   8   1 2358.16   63.09
   1   8   1 2296.07   63.79
  -2  -8  -1   54.99    2.50
  -2  -8  -1   55.09    4.50
   2   8   1   53.59    2.90
  -2   8  -1   55.29    3.60
   2   8   1   49.00    3.80
  -3  -8  -1  104.39    6.80
  -3  -8  -1  101.19    3.70
  -3   8  -1  101.79    5.50
   3   8   1   95.29    6.20
  -4  -8  -1    6.60    3.10
  -4  -8  -1   15.40    2.00
  -4   8  -1   15.10    3.30
  -5  -8  -1  486.75   19.10
  -5  -8  -1  491.35   15.10
  -5   8  -1  474.35   17.40
  -6  -8  -1   68.49    8.30
  -6  -8  -1   62.89    5.10
  -6   8  -1   43.90    5.80
  -7  -8  -1    1.60    4.00
  -7  -8  -1   -4.90    5.10
  -7   8  -1    2.60    4.30
  -8  -8  -1   31.40    8.30
  -8   8  -1   18.40    6.00
  -8  -9   1  399.86   20.50
  -8   9   1  399.76   18.20
  -7  -9   1  275.87   15.60
  -7   9   1  264.17   13.70
  -6  -9   1    3.10    4.20
  -6   9   1    2.00    3.10
   6   9  -1    0.90    4.60
  -5  -9   1  622.74   22.10
   5   9  -1  592.84   22.40
  -5   9   1  593.84   20.70
  -4  -9   1   45.80    5.90
  -4   9   1   54.99    5.10
   4   9  -1   50.59    6.40
  -3  -9   1 1736.93   49.00
  -3   9   1 1666.33   48.10
   3   9  -1 1654.53   48.90
  -2  -9   1 1402.66   40.70
   2   9  -1 1413.66   40.80
  -2   9   1 1412.56   40.50
   1  -9  -1 1827.02   51.09
  -1  -9   1 1827.32   50.99
   1   9  -1 1796.62   50.79
   1   9  -1 1837.82   51.09
   0  -9  -1 1503.55   42.60
   0  -9  -1 1504.85   43.20
   0  -9   1 1500.65   42.60
   0   9   1 1464.85   41.60
   0   9   1 1574.24   42.30
   0   9  -1 1579.34   42.90
   1  -9   1  210.58    7.70
  -1  -9  -1  195.68    7.00
  -1  -9  -1  208.38    8.70
  -1  -9  -1  206.28    7.60
   1   9   1  202.18    6.70
  -1   9  -1  200.58    8.00
   1   9   1  198.58    7.30
  -2  -9  -1  132.49    4.60
  -2  -9  -1  124.29    6.90
   2   9   1  128.39    6.20
   2   9   1  140.69    4.90
  -2   9  -1  125.19    6.00
  -3  -9  -1  149.49    4.90
  -3  -9  -1  153.78    8.50
  -3   9  -1  141.89    7.00
   3   9   1  150.48    7.80
  -4  -9  -1  875.51   24.20
  -4  -9  -1  824.42   28.50
  -4   9  -1  920.91   27.40
  -5  -9  -1  128.29    8.90
  -5  -9  -1  131.49    5.40
  -5   9  -1  128.99    7.60
  -6  -9  -1   94.49    5.40
  -6  -9  -1   86.49    9.00
  -6   9  -1  100.69    7.70
  -7  -9  -1  140.49   12.20
  -7   9  -1  163.58   10.90
  -8  -9  -1  678.03   29.60
  -8   9  -1  685.73   26.90
  -8 -10   1  134.29   13.80
  -8  10   1  119.39   11.80
  -7 -10   1    6.80    6.00
  -7  10   1   22.00    5.50
  -6 -10   1   85.79    8.80
   6  10  -1   91.59    9.50
  -6  10   1   88.69    7.40
  -5 -10   1   88.69    7.50
  -5  10   1   87.49    6.60
   5  10  -1   75.29    7.60
  -4 -10   1 1152.28   35.80
  -4  10   1 1091.99   34.30
   4  10  -1 1180.38   36.00
  -3 -10   1    1.00    2.50
  -3  10   1    1.90    2.10
   3  10  -1    2.40    2.60
  -2 -10   1  707.73   22.30
   2  10  -1  695.83   22.00
  -2  10   1  681.03   21.80
  -1 -10   1  181.78    7.80
   1 -10  -1  191.98    8.10
   1  10  -1  189.18    7.80
   0 -10   1 2891.41   80.49
   0 -10  -1 2897.11   81.09
   0 -10  -1 2956.20   80.49
   0  10   1 3039.90   80.19
   0  10   1 2839.32   79.39
   0  10  -1 3047.70   80.79
   1 -10   1   21.10    2.70
  -1 -10  -1   14.70    2.20
  -1 -10  -1   20.30    3.50
  -1 -10  -1   23.10    3.00
   1  10   1   15.90    2.20
   1  10   1   18.60    2.50
  -2 -10  -1  605.04   20.30
  -2 -10  -1  590.04   17.00
   2  10   1  589.14   18.90
  -2  10  -1  595.94   18.80
   2  10   1  606.14   17.10
  -3 -10  -1   17.80    1.80
  -3 -10  -1   12.50    3.60
   3  10   1   16.50    3.50
  -3  10  -1   13.30    2.70
  -4 -10  -1  263.47    7.80
  -4 -10  -1  272.97   12.70
   4  10   1  263.87   12.50
  -4  10  -1  245.28   10.70
  -5 -10  -1   66.69    7.50
  -5 -10  -1   64.79    4.30
  -5 -10  -1   68.29    3.10
  -5  10  -1   66.79    5.90
  -6 -10  -1  218.28    7.60
  -6 -10  -1  205.28   13.10
  -6  10  -1  210.18   11.20
  -7 -10  -1  109.29   11.30
  -7  10  -1  101.29    9.50
  -8 -10  -1    6.60    8.00
  -8  10  -1   10.90    6.30
  -8 -11   1  244.58   18.50
  -8  11   1  297.07   16.00
  -7 -11   1  202.18   14.10
  -7  11   1  206.48   12.00
  -6 -11   1  457.45   20.30
  -6  11   1  494.25   18.90
   6  11  -1  510.45   21.40
  -5 -11   1  729.23   25.60
  -5  11   1  708.13   24.00
   5  11  -1  701.93   25.60
  -4 -11   1   32.20    4.80
  -4  11   1   37.70    4.50
   4  11  -1   48.20    6.00
  -3 -11   1   35.00    4.80
  -3  11   1   33.10    4.30
   3  11  -1   35.70    4.90
  -2 -11   1  488.65   16.90
   2  11  -1  490.05   13.80
   2  11  -1  500.75   13.60
   2  11  -1  490.95   16.70
  -2  11   1  460.05   16.40
  -1 -11   1 2140.29   60.69
   1 -11  -1 2151.38   60.69
   1  11  -1 2164.98   60.59
   1  11  -1 2200.08   59.19
   0 -11   1 1565.74   44.80
   0 -11  -1 1601.64   45.50
   0  11   1 1582.04   44.30
   0  11   1 1570.54   43.70
  -1 -11  -1   61.99    4.30
   1 -11   1   49.80    3.90
  -1 -11  -1   46.80    3.30
  -1 -11  -1   55.39    4.90
   1  11   1   53.09    3.50
   1  11   1   52.49    3.20
  -2 -11  -1   41.10    2.50
  -2 -11  -1   45.40    5.30
   2  11   1   38.90    2.60
   2  11   1   42.80    4.10
  -2  11  -1   43.60    3.80
  -3 -11  -1  529.75   14.90
  -3 -11  -1  515.45   19.30
   3  11   1  547.55   18.60
  -3  11  -1  532.25   17.80
  -4 -11  -1  463.25   18.50
  -4  11  -1  480.35   16.70
  -5 -11  -1   65.29    8.00
  -5  11  -1   74.29    6.10
  -6 -11  -1   27.50    6.20
  -6  11  -1   23.70    4.40
  -7 -11  -1  269.07   16.50
  -7  11  -1  282.07   14.40
  -8 -11  -1   28.40    9.60
  -8  11  -1   24.10    6.50
  -8 -12   1   18.20    7.90
  -8  12   1   34.10    7.10
  -7 -12   1    6.80    5.80
  -7  12   1    4.20    4.00
  -6 -12   1   92.39    9.30
   6  12  -1   84.59    9.70
  -6  12   1  103.59    8.10
  -5 -12   1  333.37   15.50
  -5  12   1  335.37   14.00
   5  12  -1  340.17   15.70
  -4 -12   1   55.59    6.20
  -4  12   1   52.49    5.10
   4  12  -1   44.40    6.00
  -3 -12   1  826.82   27.40
  -3  12   1  862.51   26.70
   3  12  -1  838.12   27.20
  -2 -12   1    9.70    2.70
   2  12  -1    7.60    1.40
  -2  12   1   11.20    2.90
   2  12  -1   10.80    1.40
   2  12  -1    8.80    2.60
  -1 -12   1  102.09    6.10
   1 -12  -1  100.99    6.00
   1  12  -1   98.79    5.10
   1  12  -1   96.39    5.90
   0 -12  -1   42.30    4.30
   0 -12   1   46.30    4.20
   0  12   1   46.40    3.00
  -1 -12  -1 5065.39  136.49
   1 -12   1 5092.49  137.39
  -1 -12  -1 5055.39  138.59
   1  12   1 4981.00  136.69
   1  12   1 5212.48  136.09
  -2 -12  -1  183.58    9.40
  -2 -12  -1  184.68    6.60
   2  12   1  171.28    6.20
  -2  12  -1  173.38    8.10
   2  12   1  186.38    8.20
  -3 -12  -1  200.08    6.20
  -3 -12  -1  191.18   10.60
  -3  12  -1  202.18    9.00
   3  12   1  180.98    9.40
  -4 -12  -1   11.30    4.10
  -4  12  -1   16.00    3.60
   4  12   1    9.60    3.70
  -5 -12  -1  410.06   18.20
  -5  12  -1  399.46   15.60
  -6 -12  -1   64.09    8.70
  -6  12  -1   74.79    7.40
  -7 -12  -1    0.80    6.00
  -7  12  -1    7.30    4.60
  -8 -12  -1    7.40    8.70
  -8  12  -1   13.50    7.00
  -8 -13   1  102.19   13.40
  -8  13   1  110.09   11.70
  -7 -13   1  255.47   15.90
  -7  13   1  265.07   13.40
  -6 -13   1  783.62   29.10
  -6  13   1  752.62   26.60
   6  13  -1  758.82   29.00
  -5 -13   1  208.18   12.30
   5  13  -1  213.28   12.20
  -5  13   1  202.78   10.60
  -4 -13   1  296.77   14.10
  -4  13   1  320.47   13.00
   4  13  -1  308.17   14.00
  -3 -13   1  339.27   14.40
  -3  13   1  338.37   13.40
   3  13  -1  334.47   13.70
  -2 -13   1  267.67   11.70
   2  13  -1  278.97    8.70
   2  13  -1  276.57   11.50
   2  13  -1  277.67    8.60
  -2  13   1  267.07   11.40
  -1 -13   1 1582.74   46.50
   1 -13  -1 1618.94   46.60
   1  13  -1 1605.64   44.80
   1  13  -1 1609.34   46.40
   0 -13   1  139.59    6.90
   0 -13  -1  136.09    7.50
   0  13   1  125.89    5.70
  -1 -13  -1  367.76   14.40
   1 -13   1  377.96   13.20
   1  13   1  357.16   12.50
   1  13   1  372.66   12.00
  -2 -13  -1   49.90    5.80
   2  13   1   49.50    3.10
  -2  13  -1   49.00    4.90
   2  13   1   47.10    4.40
  -3 -13  -1 2394.76   68.79
   3  13   1 2352.06   67.09
  -3  13  -1 2324.37   66.49
  -4 -13  -1   81.79    7.90
  -4  13  -1   84.99    6.10
   4  13   1   95.69    7.60
  -5 -13  -1   79.29    8.70
  -5  13  -1   68.29    6.60
  -6 -13  -1   74.19   10.10
  -6  13  -1   67.39    7.50
  -7 -13  -1   85.69   10.40
  -7  13  -1   61.99    7.60
  -8 -14   1  474.85   24.90
  -8  14   1  423.46   21.00
  -7 -14   1   25.10    6.60
  -7  14   1   19.10    4.60
  -6 -14   1  330.47   17.60
  -6  14   1  342.37   15.20
   6  14  -1  334.67   17.40
  -5 -14   1   32.60    5.70
   5  14  -1   32.10    5.70
  -5  14   1   34.00    5.20
  -4 -14   1  901.01   30.40
   4  14  -1  893.61   30.00
  -4  14   1  906.91   29.00
  -3 -14   1    5.50    3.90
  -3  14   1    7.30    2.50
   3  14  -1   12.10    4.10
  -2 -14   1  364.86   14.60
   2  14  -1  357.36   14.00
   2  14  -1  362.16   11.30
   2  14  -1  360.16   11.00
   1 -14  -1  120.09    7.00
  -1 -14   1   96.79    6.60
   1  14  -1   93.59    5.30
   1  14  -1  110.69    6.40
   0 -14  -1 2117.19   60.29
   0 -14   1 2070.59   59.49
   0  14   1 2115.39   58.09
   1 -14   1    7.20    2.50
  -1 -14  -1    0.40    2.60
   1  14   1   -0.30    1.70
   1  14   1   -1.80    1.80
  -2 -14  -1 2368.86   67.49
   2  14   1 2344.47   62.99
   2  14   1 2305.57   65.29
  -2  14  -1 2282.57   65.59
  -3 -14  -1  484.65   19.30
   3  14   1  488.85   17.80
  -3  14  -1  495.15   17.40
  -4 -14  -1 1048.90   35.30
   4  14   1 1051.29   34.20
  -4  14  -1 1069.89   33.00
  -5 -14  -1    3.90    5.00
  -5  14  -1    5.40    3.40
  -6 -14  -1  174.28   13.70
  -6  14  -1  190.28   11.20
  -7 -14  -1   70.59    9.30
  -7  14  -1   73.79    8.60
  -7 -15   1   47.00    7.90
  -7  15   1   46.00    7.20
  -6 -15   1   43.90    7.60
   6  15  -1   67.59    9.40
  -6  15   1   40.40    6.10
  -5 -15   1    6.30    5.20
   5  15  -1    1.30    4.00
  -5  15   1    8.30    3.60
  -4 -15   1   20.90    5.00
  -4  15   1   24.00    4.00
   4  15  -1   11.80    3.70
  -3 -15   1  361.86   15.50
   3  15  -1  370.46   15.20
  -3  15   1  372.86   14.70
  -2 -15   1  422.56   16.20
   2  15  -1  418.96   12.60
   2  15  -1  408.26   12.90
   2  15  -1  402.26   15.60
   1 -15  -1 1173.98   34.30
  -1 -15   1 1096.39   34.10
   1  15  -1 1051.19   32.10
   1  15  -1 1118.59   33.70
   0 -15   1   70.29    5.80
   0 -15  -1   64.09    5.90
   0  15   1   63.89    4.10
  -1 -15  -1  557.34   20.50
   1 -15   1  600.24   19.60
   1  15   1  587.34   18.60
  -2  15  -1 1305.17   39.00
   2  15   1 1290.87   38.50
   2  15   1 1317.17   36.30
  -3 -15  -1  374.76   16.50
   3  15   1  393.96   15.10
  -3  15  -1  392.46   14.70
  -4 -15  -1   69.89    8.10
  -4  15  -1   63.39    5.80
   4  15   1   57.19    6.70
  -5 -15  -1  616.34   24.80
  -5  15  -1  619.24   22.20
  -6 -15  -1   64.59    9.50
  -6  15  -1   47.20    6.50
  -7 -15  -1  244.48   17.80
  -7  15  -1  264.87   13.80
  -7 -16   1   -7.60    6.30
  -7  16   1   16.20    6.00
  -6 -16   1   12.10    6.10
  -6  16   1   10.00    4.80
   6  16  -1    8.80    6.00
  -5 -16   1  157.78   11.50
   5  16  -1  133.59   10.90
  -5  16   1  147.09    9.50
  -4 -16   1  149.49   10.20
   4  16  -1  173.38   10.30
  -4  16   1  165.98    9.50
  -3 -16   1  141.09    9.70
   3  16  -1  148.69    8.80
  -3  16   1  133.39    8.40
  -2 -16   1  385.66   16.00
   2  16  -1  376.46   12.00
   2  16  -1  369.16   14.90
   1 -16  -1  129.09    8.30
  -1 -16   1  125.59    8.00
   1  16  -1  124.59    7.70
   0 -16  -1   23.00    4.60
   0 -16   1   29.80    4.40
   0  16   1   25.10    3.40
   1 -16   1 1231.18   36.60
  -1 -16  -1 1217.78   38.00
   1  16   1 1194.38   35.50
  -2 -16  -1  309.87   14.20
  -2  16  -1  298.07   13.10
   2  16   1  320.87   10.40
   2  16   1  314.67   12.50
  -3 -16  -1   43.80    6.20
   3  16   1   38.20    5.50
  -3  16  -1   37.90    4.90
  -4 -16  -1  947.01   33.60
  -4  16  -1  998.20   31.10
   4  16   1  959.00   32.00
  -5 -16  -1  309.17   16.90
  -5  16  -1  319.17   14.10
   5  16   1  316.97   15.90
  -6 -16  -1    9.30    5.90
  -6  16  -1    7.90    4.70
  -7 -16  -1   27.80    9.40
  -7  16  -1   23.70    6.10
  -7 -17   1  111.29   13.60
  -7  17   1  122.79   11.70
  -6 -17   1  276.97   16.60
  -6  17   1  301.57   14.60
   6  17  -1  279.67   16.90
  -5 -17   1  316.27   16.60
  -5  17   1  309.07   14.40
   5  17  -1  330.87   16.10
  -4 -17   1    9.60    4.60
  -4  17   1    1.60    3.30
   4  17  -1   12.10    4.20
  -3 -17   1  132.99    9.30
  -3  17   1  148.49    8.70
   3  17  -1  151.58    9.30
  -2 -17   1  269.77   12.60
   2  17  -1  270.17    9.60
   2  17  -1  265.77   12.10
  -1 -17   1  187.28   10.40
   1 -17  -1  181.18    9.50
   1  17  -1  187.78    9.60
   0 -17  -1   71.59    6.40
   0 -17   1   76.89    6.20
   0  17   1   67.49    4.80
   0  17  -1   60.79    6.10
  -1 -17  -1  337.37   14.80
   1 -17   1  362.96   14.30
   1  17   1  365.06   13.00
  -2 -17  -1    2.90    3.30
   2  17   1    5.70    2.30
  -2  17  -1    0.60    2.70
   2  17   1    1.80    2.80
  -3 -17  -1  239.98   13.10
   3  17   1  252.07   12.20
   3  17   1  259.97    8.20
  -3  17  -1  269.17   11.70
  -4 -17  -1  196.28   12.70
   4  17   1  201.08   11.20
  -4  17  -1  192.98   10.30
  -5 -17  -1   73.69    9.80
  -5  17  -1   59.29    6.90
   5  17   1   58.79    8.10
  -6 -17  -1  180.98   13.80
  -6  17  -1  179.58   11.20
  -7 -17  -1   90.89   13.00
  -7  17  -1   80.09   10.40
  -7 -18   1   83.89   12.30
   7  18  -1   68.89   11.90
  -7  18   1   78.59   10.30
  -6 -18   1   10.80    6.50
  -6  18   1   22.20    5.30
   6  18  -1   19.80    6.10
  -5 -18   1   10.60    5.30
  -5  18   1   12.10    4.60
   5  18  -1   14.00    5.10
  -4 -18   1 1400.96   44.80
  -4  18   1 1394.96   42.90
   4  18  -1 1336.07   43.40
  -3 -18   1  132.99    9.70
  -3  18   1  124.79    8.50
   3  18  -1  142.59    8.90
  -2 -18   1  114.89    9.00
   2  18  -1  122.79    5.90
   2  18  -1  107.19    8.50
   1 -18  -1   61.19    6.50
  -1  18   1   58.89    5.10
   1  18  -1   51.99    6.10
   0 -18  -1 1638.04   50.09
   0 -18   1 1694.13   49.60
   0  18   1 1680.83   47.60
   0  18  -1 1661.03   49.30
   1 -18   1   10.00    2.90
  -1 -18  -1   12.20    3.80
   1  18   1   13.60    3.00
  -2 -18  -1   15.40    4.30
  -2  18  -1   13.90    3.90
   2  18   1   18.40    4.00
   2  18   1   16.30    2.60
  -3 -18  -1   15.50    5.30
   3  18   1   15.00    2.50
   3  18   1   12.80    3.60
  -3  18  -1   13.10    3.70
  -4 -18  -1  651.93   25.90
   4  18   1  654.73   23.90
  -4  18  -1  668.83   23.40
  -5 -18  -1   25.30    6.80
   5  18   1   34.90    6.60
  -5  18  -1   34.30    6.00
  -6 -18  -1  229.68   15.40
  -6  18  -1  223.98   12.60
  -7 -18  -1  205.98   18.00
  -7  18  -1  171.58   13.30
  -7 -19   1  317.77   21.70
   7  19  -1  361.46   21.40
  -7  19   1  385.86   18.70
  -6 -19   1  245.68   16.00
   6  19  -1  231.88   15.40
  -6  19   1  251.97   13.10
  -5 -19   1  414.96   20.40
  -5  19   1  441.56   18.30
   5  19  -1  417.56   19.20
  -4 -19   1   24.70    5.70
  -4  19   1   27.10    5.00
   4  19  -1   23.70    5.30
  -3 -19   1   43.00    6.80
   3  19  -1   47.20    6.40
  -3  19   1   31.80    5.30
  -2 -19   1   36.30    5.30
   2  19  -1   51.09    6.10
   2  19  -1   47.10    4.40
  -1 -19   1  127.69    8.90
   1 -19  -1  126.89    8.30
  -1  19   1  124.99    7.40
   1  19  -1  122.89    8.10
   0 -19   1  152.48    9.00
   0 -19  -1  152.08    9.30
   0  19   1  166.38    7.90
   0  19  -1  156.48    9.10
   1 -19   1  658.33   23.20
  -1 -19  -1  677.93   24.60
   1  19   1  705.13   22.20
  -2 -19  -1  249.58   13.40
  -2  19  -1  264.87   12.10
   2  19   1  281.67   11.90
   2  19   1  258.07    9.70
  -3 -19  -1  508.05   21.30
  -3  19  -1  507.75   19.00
   3  19   1  497.65   18.80
   3  19   1  521.95   15.60
  -4 -19  -1   77.79    9.50
   4  19   1   88.39    8.30
  -4  19  -1   83.49    7.90
  -5 -19  -1  151.58   12.70
   5  19   1  137.19   11.50
  -5  19  -1  153.48   10.20
  -6 -19  -1   -4.30    6.20
  -6  19  -1    6.90    4.70
  -6 -20   1   28.90    7.00
   6  20  -1   13.30    6.80
  -6  20   1   23.40    5.20
  -5 -20   1  174.98   13.70
   5  20  -1  194.08   13.20
  -5  20   1  200.08   12.10
  -4 -20   1   13.90    5.40
   4  20  -1   10.50    4.90
  -4  20   1   22.40    4.90
  -3 -20   1  615.04   23.80
   3  20  -1  596.14   22.30
  -3  20   1  605.44   22.60
  -2 -20   1   70.49    7.60
   2  20  -1   76.29    7.40
   2  20  -1   62.89    5.40
  -1 -20   1   62.19    6.90
   1 -20  -1   50.59    6.30
   1  20  -1   63.29    7.40
  -1  20   1   61.39    5.40
   0 -20   1    2.10    2.80
   0 -20  -1    6.80    3.60
   0  20   1    0.00    2.70
   0  20  -1    0.70    3.10
  -1 -20  -1  122.19    9.00
   1 -20   1  114.49    7.90
   1  20   1  132.69    7.80
  -2 -20  -1  163.78   11.20
  -2  20  -1  179.18    9.80
   2  20   1  176.48    9.40
  -3 -20  -1  185.28   12.50
  -3  20  -1  188.38   10.50
   3  20   1  186.08   10.60
  -4 -20  -1    7.50    6.20
  -4  20  -1    9.50    3.80
   4  20   1    9.40    4.80
  -5 -20  -1  243.88   15.80
   5  20   1  249.88   14.80
  -5  20  -1  238.48   13.00
  -6 -20  -1   35.80    8.80
  -6  20  -1   30.60    5.70
  -6 -21   1  302.37   18.30
  -6  21   1  288.47   15.60
   6  21  -1  283.97   17.00
  -5 -21   1   57.59    8.20
   5  21  -1   59.19    8.60
  -5  21   1   63.29    8.30
  -4 -21   1  133.79   12.10
   4  21  -1  153.08   11.00
  -4  21   1  155.78   10.80
  -3 -21   1   52.59    7.40
  -3  21   1   65.99    7.70
   3  21  -1   69.29    7.70
  -2 -21   1   38.90    6.30
   2  21  -1   38.90    5.50
  -1 -21   1  471.15   19.10
   1 -21  -1  491.45   19.20
  -1  21   1  492.05   17.00
   1  21  -1  472.75   18.20
   0 -21  -1   11.60    4.00
   0 -21   1   17.20    4.10
   0  21   1    4.10    3.00
   0  21  -1    7.50    4.70
   1 -21   1   33.50    4.80
  -1 -21  -1   26.70    5.80
   1  21   1   39.40    5.30
  -2 -21  -1 1389.06   45.00
  -2  21  -1 1397.36   43.10
   2  21   1 1377.76   42.20
  -3 -21  -1  422.96   19.40
  -3  21  -1  410.96   17.20
   3  21   1  417.36   16.90
  -4 -21  -1  289.77   16.90
   4  21   1  293.17   14.80
  -4  21  -1  324.17   14.60
  -5 -21  -1    5.90    6.30
   5  21   1    7.50    6.10
  -5  21  -1    3.60    3.90
  -6 -21  -1  155.68   16.40
  -6  21  -1  170.68   12.00
  -6 -22   1    0.60    8.30
   6  22  -1   11.70    7.00
  -6  22   1   -7.40    5.60
  -5 -22   1    3.00    6.30
  -5  22   1    4.10    5.00
   5  22  -1    4.20    5.90
  -4 -22   1  381.26   19.40
  -4  22   1  405.96   17.90
   4  22  -1  405.96   18.30
  -3 -22   1   26.60    6.30
  -3  22   1   34.10    5.80
   3  22  -1   38.50    6.30
  -2 -22   1   -2.40    3.80
   2  22  -1   -1.00    3.50
   2  22  -1    3.80    3.50
   1 -22  -1  530.85   21.10
  -1 -22   1  545.15   21.10
  -1  22   1  561.44   18.90
   1  22  -1  525.15   20.20
   0 -22   1 1504.65   44.80
   0 -22  -1 1394.06   45.10
   0  22   1 1433.96   42.20
   0  22  -1 1394.46   43.80
  -1 -22  -1   66.09    8.40
   1 -22   1   63.79    7.10
   1  22   1   65.29    6.70
  -2 -22  -1  614.74   23.80
  -2  22  -1  602.84   22.00
   2  22   1  521.55   20.30
  -3 -22  -1   28.10    6.60
   3  22   1   23.00    4.90
  -3  22  -1   19.50    4.60
  -4 -22  -1   68.89    9.50
   4  22   1   61.89    8.70
  -4  22  -1   65.99    7.90
  -5 -22  -1  -12.00    6.00
   5  22   1   -3.80    5.90
  -5  22  -1   -0.30    4.70
  -6 -22  -1   72.09   11.10
  -6  22  -1   89.69   10.80
  -6 -23   1   29.40    9.70
   6  23  -1   31.40    8.40
  -6  23   1   36.90    7.60
  -5 -23   1  325.77   18.20
  -5  23   1  330.47   16.20
   5  23  -1  321.27   17.60
  -4 -23   1   58.49    9.20
  -4  23   1   39.00    6.40
   4  23  -1   47.70    7.00
  -3 -23   1  442.56   20.20
  -3  23   1  401.46   18.40
   3  23  -1  447.16   18.70
  -2 -23   1  177.88   12.00
   2  23  -1  180.78    9.50
   2  23  -1  160.68   10.40
  -1 -23   1  395.76   17.50
   1 -23  -1  385.66   17.10
   1  23  -1  390.86   16.40
  -1  23   1  406.26   15.40
   0 -23   1 1121.39   36.70
   0 -23  -1 1117.39   37.30
   0  23   1 1143.49   34.30
   0  23  -1 1093.29   35.90
   1 -23   1   72.49    7.70
  -1 -23  -1   74.39    8.90
   1  23   1   73.49    7.00
  -2 -23  -1   26.30    6.00
  -2  23  -1   22.50    4.80
   2  23   1   26.90    5.10
  -3 -23  -1  426.76   20.40
  -3  23  -1  423.36   17.90
   3  23   1  422.66   17.40
  -4 -23  -1  144.49   13.20
   4  23   1  129.19   10.90
  -4  23  -1  119.79   10.30
  -5 -23  -1   41.60    8.50
   5  23   1   31.50    7.70
  -5  23  -1   25.50    5.20
  -5 -24   1  203.88   15.30
  -5  24   1  209.98   13.60
   5  24  -1  192.28   13.90
  -4 -24   1   -3.00    6.10
  -4  24   1   -3.30    5.00
   4  24  -1   -5.50    4.90
  -3 -24   1  487.55   22.00
  -3  24   1  478.85   20.40
   3  24  -1  471.85   20.20
  -2 -24   1   38.20    6.30
   2  24  -1   30.90    4.90
  -2  24   1   47.10    6.50
   2  24  -1   43.40    6.40
   1 -24  -1  298.47   14.90
  -1 -24   1  313.17   15.40
   1  24  -1  270.07   13.90
  -1  24   1  317.07   13.20
   0 -24  -1  136.19   10.60
   0 -24   1  145.99   10.50
   0  24   1  152.98    9.00
   0  24  -1  141.39    9.70
  -1 -24  -1  361.26   17.20
   1 -24   1  338.57   15.70
   1  24   1  344.17   14.80
  -1  24  -1  337.27   15.50
  -2 -24  -1   19.20    5.90
  -2  24  -1   25.10    5.70
   2  24   1   30.50    5.90
  -3 -24  -1   40.30    8.40
  -3  24  -1   28.40    6.00
   3  24   1   31.30    5.80
  -4 -24  -1   17.10    6.40
  -4  24  -1    0.60    4.80
   4  24   1    7.00    5.60
  -5 -24  -1   23.60    9.50
  -5  24  -1   22.20    5.70
   5  24   1   18.40    6.90
  -5 -25   1   52.99   11.10
   5  25  -1   35.80    7.60
  -5  25   1   44.80    8.10
  -4 -25   1    2.30    6.20
   4  25  -1    5.10    6.10
  -4  25   1   -1.10    4.40
  -3 -25   1  124.49   12.30
   3  25  -1  113.79   10.70
  -3  25   1  128.59   10.60
  -2 -25   1  566.04   23.80
  -2  25   1  587.04   20.70
   2  25  -1  552.54   19.50
   2  25  -1  562.74   22.00
  -1 -25   1  561.04   22.80
   1 -25  -1  566.44   22.60
   1  25  -1  573.34   21.60
  -1  25   1  557.84   20.10
   0 -25   1   29.80    5.50
   0 -25  -1   33.40    6.20
   0  25  -1   36.90    5.80
   0  25   1   43.30    5.80
   1 -25   1   11.30    4.90
  -1 -25  -1    9.50    5.60
  -1  25  -1   16.00    4.90
   1  25   1   13.90    4.70
  -2 -25  -1    7.70    5.90
  -2  25  -1   -1.90    4.60
   2  25   1    0.90    4.30
  -3 -25  -1  263.87   16.30
  -3  25  -1  242.28   13.80
   3  25   1  259.97   13.60
  -4 -25  -1   14.40    6.70
   4  25   1   -1.80    5.60
  -4  25  -1    3.60    4.60
  -5 -25  -1   25.00   10.50
   5  25   1   24.80    7.70
  -5  25  -1   18.90    6.90
  -4 -26   1  953.90   35.40
   4  26  -1  911.11   33.50
  -4  26   1  907.31   32.90
  -3 -26   1   16.50    6.90
  -3  26   1   23.50    6.10
   3  26  -1   12.00    6.00
  -2 -26   1  226.18   15.00
  -2  26   1  232.78   12.80
   2  26  -1  254.77   14.60
   2  26  -1  211.18   13.10
  -1 -26   1    6.10    5.30
   1 -26  -1    7.30    4.80
  -1  26   1    2.80    4.20
   1  26  -1    2.20    4.50
   0 -26   1  312.37   16.10
   0 -26  -1  311.27   16.60
   0  26  -1  303.57   15.00
   0  26   1  331.77   14.50
   1 -26   1   71.49    8.60
  -1 -26  -1   52.09    8.10
  -1  26  -1   50.19    6.90
   1  26   1   55.09    7.10
  -2 -26  -1   78.99    9.70
  -2  26  -1   69.09    9.30
   2  26   1   73.79    8.20
  -3 -26  -1   82.09   10.40
  -3  26  -1   58.69    8.30
   3  26   1   65.79    7.90
  -4 -26  -1   96.39   13.00
   4  26   1   92.49   11.40
  -4  26  -1   89.09    9.60
  -4 -27   1    6.90    7.30
  -4  27   1    7.90    6.30
   4  27  -1   14.10    6.70
  -3 -27   1  175.18   13.90
   3  27  -1  173.38   13.30
  -3  27   1  160.08   12.10
  -2 -27   1   42.50    7.70
   2  27  -1   36.50    6.80
  -2  27   1   32.90    6.90
  -2  27   1   42.10    6.50
   1 -27  -1  102.39   10.30
  -1 -27   1  122.09   11.40
   1  27  -1   99.29    9.60
  -1  27   1  110.69    9.50
   0 -27   1   13.80    5.60
   0 -27  -1   -0.60    5.10
   0  27   1    7.70    5.20
   0  27  -1    7.30    5.40
  -1 -27  -1   18.20    6.30
   1 -27   1   28.80    6.20
  -1  27  -1   16.60    6.00
   1  27   1   35.40    6.30
  -2 -27  -1    3.30    6.20
  -2  27  -1   10.70    5.40
   2  27   1    9.40    4.90
  -3 -27  -1   43.70    9.10
  -3  27  -1   49.60    7.40
   3  27   1   52.99    7.60
  -4 -27  -1    2.70    8.50
   4  27   1   -5.20    6.50
  -4  27  -1   13.00    5.90
  -3 -28   1   78.49    9.60
  -3  28   1   77.89   10.60
   3  28  -1   89.69   11.20
  -2 -28   1   38.30    7.50
   2  28  -1   30.90    7.00
  -2  28   1   23.50    6.50
   1 -28  -1  235.28   13.70
  -1 -28   1  217.18   14.40
  -1  28   1  231.28   13.30
   1  28  -1  231.78   14.10
   0 -28   1   16.40    5.50
   0 -28  -1    4.50    5.60
   0  28   1    9.40    4.80
   0  28  -1   21.20    5.70
   1 -28   1  382.76   17.70
  -1 -28  -1  348.17   17.90
  -1  28  -1  358.96   17.40
   1  28   1  353.36   15.40
  -2 -28  -1   46.00    8.30
  -2  28  -1   51.29    8.20
  -2  28  -1   48.70    7.10
   2  28   1   58.69    8.40
  -3 -28  -1   23.80    8.40
  -3  28  -1    9.60    5.50
   3  28   1    6.00    6.20
  -3 -29   1   65.39   11.10
   3  29  -1   65.79    9.10
  -3  29   1   48.80    9.00
  -2 -29   1  331.27   18.00
   2  29  -1  315.77   17.00
  -2  29   1  324.67   18.60
  -1 -29   1   21.40    6.70
   1 -29  -1   21.40    6.40
   1  29  -1   34.70    7.40
   0 -29  -1   10.90    5.80
   0 -29   1   17.10    5.90
   0  29  -1    8.90    5.80
   1 -29   1    5.60    5.40
  -1 -29  -1    4.50    6.60
  -1  29  -1    8.90    6.20
   1  29   1   -2.90    5.00
  -2 -29  -1  139.39   14.80
   2  29   1  138.99   11.00
  -2  29  -1  164.58   12.80
  -2  29  -1  150.38   12.40
  -2 -30   1    2.70    7.50
  -2  30   1   12.90    7.90
   2  30  -1   12.60    7.10
   1 -30  -1  120.09   13.20
  -1 -30   1  121.89   12.50
   1  30  -1  119.49   11.70
   0 -30   1  330.87   16.80
   0 -30  -1  320.97   18.90
   0  30  -1  297.37   16.10
  -1 -30  -1   64.09    9.50
  -1  30  -1   92.99   11.30
  -9   0   2   -7.30    6.90
  -8   0   2  914.61   32.20
  -7   0   2   -0.40    3.80
  -6   0   2    3.20    3.20
  -5   0   2    1.40    2.00
   4   0  -2 6731.43  180.98
  -4   0   2 6639.44  179.78
  -3   0   2    0.20    1.70
  -3   0   2    1.60    1.30
   3   0  -2    0.00    1.50
   3   0  -2    1.80    1.40
  -2   0   2  759.12   22.30
   2   0  -2  733.33   22.20
   2   0  -2  762.62   22.10
   2   0  -2  790.42   21.80
  -2   0   2  749.33   21.70
  -2   0   2  781.02   21.80
  -1   0   2   -6.70    0.60
  -1   0   2   -9.60    0.70
  -1   0   2   -7.10    1.20
   1   0  -2   -9.10    0.60
   1   0  -2   -7.80    0.70
   1   0  -2   -8.70    0.50
   0   0  -2 2144.19   58.79
   0   0   2 2233.48   58.99
   0   0   2 2219.08   57.99
   0   0  -2 2114.69   57.99
   1   0   2   -0.70    0.60
  -1   0  -2   -0.60    0.60
  -1   0  -2   -0.70    0.90
   1   0   2   -0.20    1.20
  -2   0  -2 2708.43   74.19
   2   0   2 2784.52   73.29
  -2   0  -2 2625.34   73.29
  -3   0  -2   -2.10    1.40
  -3   0  -2   -0.20    1.80
  -4   0  -2  301.27   11.80
  -4   0  -2  312.37   12.40
  -5   0  -2   -3.60    2.30
  -5   0  -2    0.00    3.10
  -6   0  -2  118.09    8.70
  -6   0  -2  112.59    8.60
  -7   0  -2    3.50    4.80
  -7   0  -2    2.50    4.60
  -8   0  -2   47.40    8.00
  -8   0  -2   59.89    8.50
  -9  -1   2  127.99   13.80
  -9   1   2  127.19   14.40
  -8  -1   2   -3.70    4.90
  -8   1   2    2.30    4.80
  -7  -1   2   53.89    7.20
  -7   1   2   40.90    6.20
  -6  -1   2  404.56   16.20
  -6   1   2  416.86   16.10
  -5  -1   2  774.92   25.60
  -5   1   2  842.12   25.80
  -4  -1   2   15.80    2.80
   4   1  -2   18.40    3.60
  -4   1   2   16.70    3.00
  -3  -1   2  366.96   12.00
   3  -1  -2  361.06   12.40
   3  -1  -2  350.36   12.50
  -3  -1   2  380.96   11.60
   3   1  -2  377.16   12.90
   3   1  -2  351.86   11.90
  -3   1   2  352.06   11.90
  -3   1   2  368.26   12.00
  -2  -1   2    5.80    1.20
   2  -1  -2    4.50    1.20
  -2  -1   2    5.50    1.00
   2  -1  -2    6.00    1.30
   2  -1  -2    7.10    1.50
  -2  -1   2    4.20    1.40
  -2   1   2    2.70    1.50
   2   1  -2    5.30    1.00
   2   1  -2    4.60    1.60
  -2   1   2    8.70    1.50
   2   1  -2    5.60    1.30
  -1  -1   2 1474.45   41.60
  -1  -1   2 1577.14   41.30
   1  -1  -2 1499.95   41.50
   1  -1  -2 1484.25   41.20
  -1  -1   2 1435.56   40.70
   1  -1  -2 1589.54   41.20
   1   1  -2 1524.25   40.70
  -1   1   2 1557.14   41.30
  -1   1   2 1478.35   41.00
  -1   1   2 1585.74   41.50
   1   1  -2 1520.75   41.20
   1   1  -2 1488.55   41.60
   0  -1  -2 2052.09   56.89
   0  -1  -2 2043.50   56.39
   0  -1   2 2153.68   57.19
   0   1   2 2150.98   56.99
   0   1   2 2143.59   56.39
   0   1  -2 2133.39   55.79
   0   1  -2 2060.49   57.09
   1  -1   2   56.89    3.50
   1  -1   2   51.79    2.30
  -1  -1  -2   53.09    3.00
  -1  -1  -2   48.90    2.70
   1   1   2   49.70    3.00
  -1   1  -2   51.79    2.20
  -1   1  -2   46.70    3.10
   1   1   2   49.10    2.50
   2  -1   2    1.40    1.20
  -2  -1  -2    4.10    1.40
  -2  -1  -2    1.80    1.20
  -2   1  -2    3.40    1.50
   2   1   2    3.20    1.20
  -2   1  -2    2.70    1.10
  -3  -1  -2  961.50   28.20
  -3  -1  -2  941.61   28.50
  -3   1  -2  931.41   27.90
  -3   1  -2  972.90   29.10
  -4  -1  -2   38.30    4.70
  -4  -1  -2   47.70    4.60
  -4   1  -2   37.30    4.30
  -4   1  -2   34.30    4.70
  -5  -1  -2   33.00    5.10
  -5  -1  -2   27.90    4.30
  -5   1  -2   28.00    4.30
  -5   1  -2   27.50    4.90
  -6  -1  -2  162.88   10.00
  -6  -1  -2  188.08   11.30
  -6   1  -2  161.18    9.90
  -6   1  -2  154.38   10.60
  -7  -1  -2  107.29   10.10
  -7  -1  -2  100.19    9.30
  -7   1  -2  104.99    9.60
  -7   1  -2  117.39   10.20
  -8  -1  -2    8.10    6.20
  -8  -1  -2    3.90    6.20
  -8   1  -2   10.10    5.60
  -8   1  -2    1.40    6.10
  -9  -2   2   63.19    9.60
  -9   2   2   75.49   10.50
  -8  -2   2   13.40    5.50
  -8   2   2    6.00    5.00
  -7  -2   2  421.26   18.00
  -7   2   2  427.16   17.80
  -6  -2   2    7.20    3.10
  -6   2   2   13.00    3.60
  -5  -2   2  681.13   22.20
   5   2  -2  675.13   23.50
  -5   2   2  649.64   21.90
  -4  -2   2   16.90    3.20
  -4  -2   2   17.40    2.30
  -4   2   2   15.20    2.60
   4   2  -2   16.00    3.70
   3  -2  -2 1832.32   51.39
  -3  -2   2 1803.82   50.79
  -3  -2   2 1922.91   50.19
   3  -2  -2 1811.02   51.59
  -3   2   2 1745.53   50.79
   3   2  -2 1820.22   50.49
   3   2  -2 1881.81   51.99
   2  -2  -2  178.08    6.90
   2  -2  -2  187.68    6.60
  -2  -2   2  186.58    6.10
   2  -2  -2  174.58    6.50
  -2  -2   2  185.48    6.30
  -2   2   2  183.48    6.60
   2   2  -2  185.88    6.20
  -2   2   2  190.58    6.80
   2   2  -2  176.38    6.10
   2   2  -2  169.28    6.90
  -2   2   2  173.58    6.40
   1  -2  -2   22.70    2.10
  -1  -2   2   24.20    1.50
  -1  -2   2   24.10    2.10
   1  -2  -2   23.00    1.70
   1   2  -2   21.80    1.40
  -1   2   2   19.80    1.60
   1   2  -2   24.60    2.20
  -1   2   2   30.60    1.90
  -1   2   2   24.10    1.90
  -1   2   2   26.60    2.20
   1   2  -2   29.10    1.70
   0  -2  -2  981.30   27.30
   0  -2  -2  954.90   27.50
   0   2   2  984.00   27.60
   0   2  -2 1004.30   27.90
   0   2   2 1032.60   27.40
  -1  -2  -2   41.50    2.70
   1  -2   2   40.10    2.30
  -1  -2  -2   45.30    2.80
   1   2   2   43.30    2.90
  -1   2  -2   39.10    2.00
   1   2   2   45.20    2.70
  -1   2  -2   39.10    3.00
   2  -2   2 1773.32   47.20
  -2  -2  -2 1688.03   47.70
  -2  -2  -2 1686.93   47.80
   2   2   2 1766.32   48.00
  -2   2  -2 1689.63   48.60
   2   2   2 1753.62   47.50
  -2   2  -2 1674.43   47.10
  -3  -2  -2  723.33   22.10
  -3  -2  -2  708.43   21.90
  -3   2  -2  685.93   21.40
  -3   2  -2  731.33   23.10
  -4  -2  -2   40.70    4.90
  -4  -2  -2   35.10    4.50
  -4   2  -2   32.10    4.60
  -4   2  -2   37.80    4.20
  -5  -2  -2  983.10   31.00
  -5  -2  -2  943.21   30.40
  -5   2  -2  983.40   31.80
  -5   2  -2  951.80   30.30
  -6  -2  -2   67.89    7.60
  -6  -2  -2   64.39    7.30
  -6   2  -2   61.79    7.60
  -6   2  -2   54.99    6.60
  -7  -2  -2  171.28   12.70
  -7  -2  -2  206.28   11.90
  -7   2  -2  210.18   13.10
  -7   2  -2  211.38   12.70
  -8  -2  -2   28.80    6.60
  -8  -2  -2   23.80    7.10
  -8   2  -2   16.90    7.00
  -8   2  -2   21.50    6.70
  -9  -3   2   25.40    8.80
  -9   3   2   33.00    8.70
  -8  -3   2   38.70    6.00
  -8   3   2   36.50    6.10
  -7  -3   2   22.00    5.20
  -7   3   2   11.60    4.10
  -6  -3   2  875.91   29.10
  -6   3   2  884.91   28.80
  -5  -3   2  369.56   14.00
  -5   3   2  350.66   13.60
   5   3  -2  358.86   15.20
  -4  -3   2 1663.93   45.60
  -4  -3   2 1567.84   47.00
  -4   3   2 1675.63   47.00
   4   3  -2 1678.63   48.50
  -3  -3   2  807.02   24.60
  -3  -3   2  858.81   23.70
   3  -3  -2  837.12   25.60
   3   3  -2  842.62   24.10
   3   3  -2  836.92   25.80
  -3   3   2  845.52   24.80
  -2  -3   2    8.70    1.80
   2  -3  -2    7.10    1.40
   2  -3  -2    5.20    1.40
  -2  -3   2    9.10    1.30
  -2  -3   2    6.70    1.10
   2  -3  -2    7.30    1.60
   2   3  -2    6.90    1.00
  -2   3   2    6.90    1.30
  -2   3   2   12.40    1.90
  -2   3   2    7.30    1.80
   2   3  -2    6.00    1.60
   2   3  -2    7.70    1.30
   1  -3  -2 1355.16   36.80
  -1  -3   2 1323.77   36.90
  -1  -3   2 1380.76   37.40
   1  -3  -2 1386.46   38.00
  -1   3   2 1298.27   36.80
  -1   3   2 1450.25   37.70
   1   3  -2 1327.77   37.20
   1   3  -2 1362.96   38.10
   1   3  -2 1354.76   36.80
  -1   3   2 1434.66   37.90
   0  -3  -2   24.20    1.90
   0  -3   2   33.10    2.40
   0  -3  -2   27.90    1.90
   0   3   2   26.30    1.90
   0   3  -2   29.90    1.30
   0   3  -2   26.20    1.20
   0   3   2   32.30    2.20
   0   3  -2   27.80    2.30
  -1  -3  -2 1921.91   53.69
  -1  -3  -2 1944.71   54.09
   1  -3   2 1993.90   53.19
  -1   3  -2 1933.21   54.69
   1   3   2 2014.90   53.89
   1   3   2 2084.09   53.99
  -1   3  -2 1942.51   53.09
   2  -3   2  462.45   13.60
  -2  -3  -2  446.86   13.90
  -2  -3  -2  421.56   14.30
   2   3   2  469.95   14.20
   2   3   2  440.66   13.90
  -2   3  -2  448.46   15.10
  -2   3  -2  429.26   13.50
  -3  -3  -2 3180.18   88.79
  -3  -3  -2 3279.17   88.29
  -3   3  -2 3244.78   88.09
  -4  -3  -2    1.70    2.30
  -4  -3  -2    3.30    2.30
  -4   3  -2    3.20    2.10
  -5  -3  -2   24.00    4.50
  -5  -3  -2   26.50    4.10
  -5   3  -2   22.00    3.60
  -6  -3  -2   17.50    4.60
  -6  -3  -2   18.40    4.70
  -6   3  -2   21.90    5.10
  -6   3  -2   24.60    4.50
  -7  -3  -2   94.99    8.90
  -7  -3  -2  123.59   10.60
  -7   3  -2  103.39    9.60
  -7   3  -2  107.49   10.80
  -8  -3  -2  175.98   12.10
  -8  -3  -2  193.08   14.40
  -8   3  -2  164.78   13.10
  -8   3  -2  182.58   14.60
  -9  -4   2  -10.30    7.60
  -9   4   2   15.40    7.20
  -8  -4   2  380.06   18.20
  -8   4   2  360.96   16.90
  -7  -4   2   48.10    7.10
  -7   4   2   39.80    6.00
  -6  -4   2   11.40    3.90
  -6   4   2   18.10    4.10
  -5  -4   2  123.29    7.30
  -5  -4   2  115.49    5.80
  -5   4   2  124.69    7.20
   5   4  -2  122.39    8.60
  -4  -4   2 1133.19   34.30
  -4  -4   2 1208.88   32.60
  -4   4   2 1100.59   34.00
   4   4  -2 1197.58   35.70
   3  -4  -2  589.64   19.50
  -3  -4   2  604.24   18.60
  -3  -4   2  624.94   17.20
  -3   4   2  610.14   18.50
   3   4  -2  602.74   19.50
  -3   4   2  544.65   18.20
   3   4  -2  607.14   17.50
  -2  -4   2  117.09    5.50
   2  -4  -2  105.69    5.30
  -2  -4   2  116.39    4.70
   2  -4  -2  116.09    5.10
  -2  -4   2  108.89    4.10
  -2   4   2  109.09    4.50
   2   4  -2  116.99    5.50
  -2   4   2  111.89    4.80
   2   4  -2  118.09    4.60
   2   4  -2  111.89    4.00
  -2   4   2  103.79    5.10
   1  -4  -2    0.90    1.10
   1  -4  -2   -1.60    0.90
   1  -4  -2   -1.30    0.60
  -1  -4   2   -0.90    1.30
  -1  -4   2    0.20    0.80
  -1   4   2    0.70    0.70
   1   4  -2    0.70    0.80
  -1   4   2    1.10    1.50
   1   4  -2    1.80    1.10
   1   4  -2   -0.60    0.70
   0  -4  -2 1541.35   43.00
   0  -4   2 1600.84   43.30
   0  -4   2 1504.25   41.90
   0  -4  -2 1522.45   42.70
   0   4   2 1614.54   43.10
   0   4   2 1629.64   42.90
   0   4  -2 1524.85   43.20
   0   4  -2 1569.24   42.00
   1  -4   2   72.49    3.10
  -1  -4  -2   71.69    3.30
  -1  -4  -2   75.29    3.90
  -1  -4  -2   76.89    3.50
   1   4   2   71.09    3.80
   1   4   2   74.69    3.50
  -1   4  -2   71.49    2.90
  -1   4  -2   74.09    4.30
  -2  -4  -2 1273.47   36.30
  -2  -4  -2 1287.17   37.20
   2  -4   2 1361.26   36.30
  -2  -4  -2 1259.77   36.90
  -2   4  -2 1232.08   36.00
   2   4   2 1370.56   36.60
  -3  -4  -2  635.14   19.20
  -3  -4  -2  631.44   20.20
  -3   4  -2  603.04   19.10
  -4  -4  -2  145.79    8.10
  -4  -4  -2  143.99    7.00
  -4   4  -2  132.39    7.10
  -5  -4  -2  270.67   12.60
  -5  -4  -2  290.07   11.70
  -5   4  -2  268.47   11.60
  -6  -4  -2 1252.17   37.70
  -6  -4  -2 1214.68   39.50
  -6   4  -2 1172.98   39.70
  -6   4  -2 1239.48   38.40
  -7  -4  -2    8.90    5.00
  -7  -4  -2   14.80    5.60
  -7   4  -2    7.70    4.40
  -7   4  -2    3.30    5.40
  -8  -4  -2   22.50    6.10
  -8  -4  -2   27.70    7.20
  -8   4  -2   20.40    7.40
  -8   4  -2   40.40    7.50
  -8  -5   2    9.60    6.30
  -8  -5   2    4.50    5.60
  -8   5   2   15.50    4.60
  -7  -5   2 1144.09   38.30
  -7   5   2 1162.28   37.40
  -6  -5   2   94.69    8.00
   6   5  -2   97.99    9.00
  -6   5   2   98.19    7.40
  -5  -5   2  464.25   14.40
  -5  -5   2  438.66   16.90
   5   5  -2  467.95   18.40
  -5   5   2  484.85   16.80
  -4  -5   2  271.07   11.00
  -4  -5   2  282.87    9.00
  -4   5   2  275.07   10.80
   4   5  -2  278.27   12.00
  -3  -5   2 1294.67   37.00
  -3  -5   2 1312.57   35.20
  -3   5   2 1255.27   36.60
   3   5  -2 1281.57   38.00
   3   5  -2 1254.87   35.40
  -3   5   2 1334.37   37.00
  -2  -5   2   65.89    3.70
  -2  -5   2   73.29    3.10
   2  -5  -2   75.69    4.60
  -2   5   2   75.09    3.40
   2   5  -2   67.09    2.80
   2   5  -2   67.69    4.30
  -2   5   2   68.49    3.90
   2   5  -2   70.59    3.50
   1  -5  -2  280.97    9.60
  -1  -5   2  286.37    9.00
  -1  -5   2  278.87    8.80
   1  -5  -2  253.17    9.10
  -1   5   2  290.67    9.60
   1   5  -2  266.87    9.70
   1   5  -2  288.97    8.70
  -1   5   2  286.17    7.90
   1   5  -2  281.17    8.70
  -1   5   2  284.07    9.40
   0  -5   2   23.40    1.60
   0  -5  -2   23.30    1.20
   0  -5  -2   22.80    2.00
   0   5  -2   25.20    2.40
   0   5  -2   24.30    1.70
   0   5   2   27.00    2.60
   0   5   2   25.20    2.10
  -1  -5  -2   76.89    3.40
   1  -5   2   76.19    3.40
  -1  -5  -2   80.39    3.60
  -1  -5  -2   80.39    4.30
  -1   5  -2   78.09    3.30
   1   5   2   77.29    3.60
   1   5   2   76.59    4.20
  -2  -5  -2 1850.11   52.49
  -2  -5  -2 1941.81   53.29
   2  -5   2 1892.21   51.99
  -2  -5  -2 1860.01   51.69
  -2   5  -2 1838.22   51.79
   2   5   2 1966.30   52.09
  -3  -5  -2   21.00    2.80
  -3  -5  -2   23.00    3.50
  -3   5  -2   24.90    3.00
  -4  -5  -2 1038.20   32.00
  -4  -5  -2 1007.30   29.90
  -4   5  -2  993.70   30.40
  -5  -5  -2   44.80    5.80
  -5  -5  -2   37.10    4.80
  -5   5  -2   49.70    5.00
  -6  -5  -2  126.89    9.70
  -6  -5  -2  128.79    8.50
  -6   5  -2  116.29    8.50
  -7  -5  -2  297.67   14.40
  -7  -5  -2  273.37   16.00
  -7   5  -2  283.97   16.00
  -7   5  -2  304.67   15.00
  -8  -5  -2  212.58   16.40
  -8  -5  -2  223.18   13.20
  -8   5  -2  207.28   16.00
  -8   5  -2  262.47   14.20
  -8  -6   2   -2.00    4.90
  -8   6   2   -1.50    4.10
  -7  -6   2  113.89    9.80
  -7   6   2  128.89    9.60
  -6  -6   2   11.30    2.80
  -6  -6   2   16.50    4.40
   6   6  -2    4.30    4.60
  -6   6   2    9.20    3.50
  -5  -6   2   26.20    3.60
  -5  -6   2   24.10    4.20
   5   6  -2   30.60    5.10
  -5   6   2   28.40    4.00
  -4  -6   2    3.60    2.50
  -4  -6   2    3.00    1.30
   4   6  -2    6.40    3.20
  -4   6   2    2.00    2.20
  -3  -6   2  483.75   16.30
  -3  -6   2  510.15   14.20
   3   6  -2  506.85   17.20
  -3   6   2  485.75   15.70
   3   6  -2  497.25   14.30
  -3   6   2  500.65   16.20
  -2  -6   2 1290.47   34.20
  -2  -6   2 1242.38   35.40
   2  -6  -2 1207.88   36.40
   2   6  -2 1230.78   33.80
   2   6  -2 1205.88   36.20
   2   6  -2 1302.47   35.00
  -2   6   2 1259.27   34.60
  -2   6   2 1270.37   35.70
   1  -6  -2   13.70    2.10
  -1  -6   2   13.40    1.90
  -1  -6   2   13.60    1.90
   1  -6  -2   15.30    2.40
   1   6  -2   16.80    2.50
  -1   6   2   10.50    2.10
   1   6  -2   13.80    1.80
   1   6  -2   14.00    1.60
  -1   6   2   15.20    1.00
  -1   6   2   15.80    2.20
   0  -6  -2 1654.13   44.80
   0  -6  -2 1647.64   46.70
   0  -6  -2 1651.83   46.20
   0  -6   2 1679.93   45.60
   0   6  -2 1756.02   45.70
   0   6   2 1722.93   46.90
   0   6  -2 1596.84   46.60
   0   6   2 1721.43   46.10
  -1  -6  -2 2716.13   72.99
  -1  -6  -2 2650.23   71.59
  -1  -6  -2 2518.95   71.49
  -1   6  -2 2672.13   71.59
   1   6   2 2694.83   71.69
   1   6   2 2774.22   72.79
  -1   6  -2 2536.55   71.39
  -2  -6  -2    2.20    1.90
  -2  -6  -2    3.10    1.30
  -2  -6  -2    3.00    1.70
   2  -6   2    1.60    1.60
  -2   6  -2    3.30    1.30
   2   6   2    2.60    1.60
  -3  -6  -2 2083.39   60.29
  -3  -6  -2 2155.68   58.19
  -3   6  -2 2114.89   58.79
  -4  -6  -2  580.94   18.20
  -4  -6  -2  581.94   20.60
  -4   6  -2  572.14   19.00
  -5  -6  -2   29.20    5.00
  -5  -6  -2   20.70    3.40
  -5   6  -2   16.50    3.90
  -6  -6  -2   15.60    5.10
  -6  -6  -2   13.20    3.90
  -6   6  -2   10.30    4.00
  -7  -6  -2  140.29   10.00
  -7  -6  -2  158.08   12.30
  -7   6  -2  158.28   12.50
  -7   6  -2  161.08   11.10
  -8  -6  -2    0.80    7.20
  -8   6  -2    9.30    7.30
  -8   6  -2   13.10    5.90
  -8  -7   2  135.29   11.40
  -8   7   2  122.09   10.10
  -7  -7   2  385.96   18.10
  -7  -7   2  389.06   14.10
  -7   7   2  395.86   17.00
  -6  -7   2    5.00    2.50
  -6  -7   2    6.10    4.00
  -6   7   2    3.40    3.20
   6   7  -2    5.70    4.70
  -5  -7   2  329.27   10.00
  -5  -7   2  311.47   13.60
  -5   7   2  306.57   12.70
   5   7  -2  319.57   14.30
  -4  -7   2  263.07    8.00
  -4  -7   2  250.37   11.00
  -4   7   2  245.98   10.30
   4   7  -2  266.57   11.80
  -3  -7   2 1003.10   27.00
  -3  -7   2 1001.40   29.70
  -3   7   2  975.30   28.70
   3   7  -2  982.70   30.40
  -3   7   2  987.50   29.40
  -2  -7   2   34.10    2.10
  -2  -7   2   28.30    2.80
   2  -7  -2   32.40    3.70
   2   7  -2   27.50    1.70
   2   7  -2   32.20    2.70
  -2   7   2   29.90    2.30
  -2   7   2   35.20    3.30
   2   7  -2   27.30    3.30
   1  -7  -2    1.50    1.40
  -1  -7   2    1.70    1.20
   1  -7  -2    1.80    1.40
   1   7  -2    3.40    1.40
   1   7  -2    3.00    1.10
  -1   7   2    4.90    1.70
   1   7  -2    6.00    1.40
  -1   7   2    2.60    1.50
   0  -7  -2  102.39    3.50
   0  -7  -2   92.29    4.80
   0  -7   2  101.39    4.20
   0  -7  -2   98.49    4.50
   0   7   2  100.29    5.10
   0   7   2  105.09    4.50
   0   7  -2   97.39    4.20
   0   7  -2  100.69    4.90
  -1  -7  -2   92.19    5.10
  -1  -7  -2   95.69    4.00
  -1  -7  -2   98.09    4.30
   1   7   2   92.69    4.10
  -1   7  -2   88.69    4.20
  -1   7  -2   91.09    4.00
  -2  -7  -2    4.60    1.80
   2  -7   2    1.80    1.50
  -2  -7  -2    8.10    2.50
  -2  -7  -2    7.20    1.40
  -2   7  -2    5.90    1.70
   2   7   2    9.90    1.90
  -3  -7  -2  316.87   12.90
  -3  -7  -2  318.67   10.50
  -3   7  -2  330.77   11.40
  -4  -7  -2 1737.83   48.60
  -4   7  -2 1743.43   49.80
  -5  -7  -2  383.06   16.80
  -5  -7  -2  431.16   14.30
  -5   7  -2  412.26   15.40
  -6  -7  -2  151.18    8.20
  -6  -7  -2  148.69   10.70
  -6   7  -2  137.89    9.30
  -7  -7  -2   45.60    7.10
  -7  -7  -2   65.09    7.90
  -7   7  -2   57.59    8.60
  -7   7  -2   60.09    8.10
  -8  -7  -2  147.29   15.20
  -8   7  -2  131.49   12.00
  -8   7  -2  121.39   13.80
  -8  -8   2   96.29   11.40
  -8   8   2   99.29    9.80
  -7  -8   2   44.40    6.30
  -7  -8   2   36.70    6.70
  -7   8   2   31.70    5.50
  -6  -8   2    6.90    4.00
  -6  -8   2    2.00    2.00
  -6  -8   2    2.20    2.40
  -6   8   2    4.10    3.40
   6   8  -2    2.00    4.70
  -5  -8   2  151.38    5.50
  -5  -8   2  151.58    9.20
  -5   8   2  151.68    8.20
   5   8  -2  161.38    9.90
  -4  -8   2  970.50   30.00
  -4   8   2  918.31   29.20
   4   8  -2  978.70   30.90
  -3  -8   2   20.00    3.20
  -3   8   2   15.90    2.70
   3   8  -2   23.40    3.80
  -3   8   2   17.10    2.80
   2  -8  -2    5.60    2.30
  -2  -8   2    3.90    1.70
   2   8  -2    2.50    1.50
   2   8  -2    5.30    0.90
   2   8  -2    6.60    2.70
  -2   8   2    4.40    1.80
   1  -8  -2  571.24   18.00
  -1  -8   2  553.24   17.10
   1  -8  -2  538.35   17.60
   1   8  -2  536.95   17.90
   1   8  -2  583.14   17.10
   1   8  -2  575.94   16.80
   0  -8   2 2659.33   73.69
   0  -8  -2 2728.03   74.29
   0  -8  -2 2716.03   74.99
   0   8   2 2628.74   72.49
   0   8   2 2776.82   73.89
   0   8  -2 2826.42   73.89
  -1  -8  -2 1233.48   34.80
  -1  -8  -2 1183.68   36.30
  -1  -8  -2 1315.57   34.90
   1   8   2 1259.77   34.80
   1   8   2 1245.48   34.80
  -1   8  -2 1241.98   35.10
  -1   8  -2 1257.47   35.00
  -2  -8  -2 6454.15  171.68
  -2  -8  -2 6145.38  168.78
  -2   8  -2 6252.17  169.68
   2   8   2 6519.65  169.28
  -3  -8  -2  197.38    7.00
  -3  -8  -2  199.58    9.80
   3   8   2  195.28    7.60
  -3   8  -2  187.28    8.00
  -4  -8  -2   70.19    4.30
  -4  -8  -2   64.09    6.10
  -4   8  -2   67.89    5.50
  -5  -8  -2   23.90    4.60
  -5  -8  -2   29.40    3.90
  -5   8  -2   21.20    3.50
  -6  -8  -2  840.82   25.30
  -6  -8  -2  793.92   29.30
  -6   8  -2  790.82   27.40
  -7  -8  -2   41.30    7.70
  -7  -8  -2   36.10    5.30
  -7   8  -2   27.90    6.00
  -8  -8  -2   38.20    9.20
  -8   8  -2   35.60    7.60
  -8   8  -2   35.00    8.40
  -8  -9   2   22.60    6.30
  -8   9   2   27.80    6.00
  -7  -9   2    4.30    5.40
  -7   9   2    5.40    4.60
  -6  -9   2  433.66   18.20
  -6   9   2  412.76   16.70
   6   9  -2  402.26   18.70
  -5  -9   2 1036.40   33.30
   5   9  -2 1030.90   34.00
  -5   9   2 1024.20   32.20
  -4  -9   2  130.89    7.90
  -4   9   2  129.69    7.30
   4   9  -2  128.09    8.40
  -3  -9   2   40.40    4.30
  -3   9   2   33.70    4.10
  -3   9   2   27.00    3.50
   3   9  -2   32.70    4.30
   2  -9  -2  244.58   10.60
  -2  -9   2  246.08    9.70
   2   9  -2  252.97   10.30
  -2   9   2  260.47   10.00
   2   9  -2  263.87    7.80
   1  -9  -2  668.53   20.70
  -1  -9   2  652.03   19.90
   1  -9  -2  643.94   20.50
   1   9  -2  630.54   20.70
   1   9  -2  654.53   19.80
   1   9  -2  690.23   19.50
   0  -9  -2  553.84   18.30
   0  -9  -2  574.64   17.60
   0  -9   2  564.64   17.20
   0   9   2  562.44   17.20
   0   9   2  576.74   16.00
   0   9  -2  573.74   17.40
  -1  -9  -2   38.40    3.10
  -1  -9  -2   31.70    4.10
  -1  -9  -2   36.20    2.70
  -1   9  -2   31.50    3.10
  -1   9  -2   31.00    2.80
   1   9   2   33.40    3.00
   1   9   2   33.70    2.70
  -2  -9  -2  904.81   28.30
  -2  -9  -2  892.41   25.40
  -2   9  -2  875.41   26.30
   2   9   2  935.31   25.80
   2   9   2  894.91   26.80
  -3  -9  -2  427.56   16.10
  -3  -9  -2  407.76   12.60
  -3   9  -2  413.36   14.10
   3   9   2  402.46   13.20
  -4  -9  -2  829.72   23.60
  -4  -9  -2  789.22   27.60
  -4   9  -2  826.92   25.80
  -5  -9  -2  116.59    5.70
  -5  -9  -2  109.99    8.90
  -5   9  -2  119.59    7.40
  -6  -9  -2    4.40    3.00
  -6  -9  -2    6.20    4.80
  -6   9  -2    2.70    3.70
  -7  -9  -2   41.10    7.90
  -7   9  -2   42.80    6.40
  -8  -9  -2  176.88   15.90
  -8   9  -2  169.98   13.80
  -8   9  -2  131.89   14.70
  -8 -10   2  123.09   12.60
  -8  10   2   79.59   10.20
  -7 -10   2  461.45   21.10
  -7  10   2  456.55   18.90
  -6 -10   2   20.00    5.40
   6  10  -2   20.70    5.90
  -6  10   2   18.20    4.50
  -5 -10   2  341.67   15.10
  -5  10   2  357.56   14.30
   5  10  -2  367.76   15.90
  -4 -10   2  266.57   12.40
   4  10  -2  274.07   12.50
  -4  10   2  281.97   11.40
  -3 -10   2  339.27   13.20
  -3  10   2  345.77   13.00
   3  10  -2  341.17   13.60
   2 -10  -2  314.57   12.60
  -2 -10   2  309.47   11.70
  -2  10   2  302.67   11.70
   2  10  -2  310.57    9.40
   2  10  -2  317.27   12.10
   1 -10  -2  182.08    8.20
  -1 -10   2  176.68    7.40
   1 -10  -2  175.08    7.90
   1  10  -2  182.08    7.00
   1  10  -2  178.18    8.20
   1  10  -2  183.68    7.40
   0 -10  -2 5548.94  148.39
   0 -10  -2 5462.95  149.19
   0 -10   2 5438.36  147.89
   0  10   2 5582.94  147.89
   0  10   2 5411.86  146.49
   0  10  -2 5646.54  148.19
  -1 -10  -2 1964.10   54.09
  -1 -10  -2 2072.59   53.99
  -1 -10  -2 1890.71   55.89
   1  10   2 2019.70   53.89
   1  10   2 1946.91   53.79
  -1  10  -2 1930.21   54.39
  -1  10  -2 1904.11   54.49
  -2 -10  -2    7.50    2.70
  -2 -10  -2   13.70    1.90
   2  10   2   15.30    2.60
  -2  10  -2   11.20    2.30
   2  10   2   13.40    2.20
  -3 -10  -2  304.47    9.80
  -3 -10  -2  320.87   13.60
   3  10   2  308.67   10.50
  -3  10  -2  305.27   11.40
  -4 -10  -2    4.50    1.50
  -4 -10  -2    1.60    3.20
  -4  10  -2    3.00    2.30
  -5 -10  -2   11.40    4.70
  -5 -10  -2   17.00    2.80
  -5  10  -2   16.10    3.60
  -6 -10  -2   24.80    3.20
  -6 -10  -2   18.30    6.50
  -6  10  -2   17.40    4.50
  -7 -10  -2    6.30    5.60
  -7  10  -2    2.20    4.50
  -8 -10  -2   63.19   12.10
  -8  10  -2   67.29    9.00
  -8  10  -2   85.99   10.80
  -8 -11   2    4.90    7.00
  -8  11   2   20.30    6.70
  -7 -11   2  155.58   13.10
  -7  11   2  185.98   11.20
   7  11  -2  174.18   13.50
  -6 -11   2  798.22   29.00
   6  11  -2  799.62   29.60
  -6  11   2  802.62   27.30
  -5 -11   2  669.13   23.90
  -5  11   2  632.04   22.50
   5  11  -2  679.03   24.50
  -4 -11   2 1040.00   32.60
  -4  11   2  992.70   31.50
   4  11  -2 1008.00   32.70
  -3 -11   2  131.49    7.80
   3  11  -2  120.89    7.60
  -3  11   2  121.89    6.80
  -2 -11   2  602.34   19.90
   2  11  -2  600.84   20.30
  -2  11   2  631.64   20.20
   2  11  -2  593.64   17.30
   1 -11  -2  808.12   25.60
  -1 -11   2  819.42   24.90
   1 -11  -2  820.72   25.50
   1  11  -2  829.02   24.30
   1  11  -2  832.72   25.70
   0 -11  -2   82.29    4.90
   0 -11  -2   82.39    5.50
   0 -11   2   88.09    4.90
   0  11   2   84.89    3.50
   0  11  -2   90.99    5.20
  -1 -11  -2  786.32   22.60
  -1 -11  -2  768.32   24.60
  -1 -11  -2  764.62   22.60
   1  11   2  755.42   22.30
   1  11   2  740.43   22.30
  -2 -11  -2  475.75   14.60
  -2 -11  -2  511.55   17.90
  -2  11  -2  473.75   15.70
   2  11   2  476.95   15.90
   2  11   2  465.05   14.70
  -3 -11  -2  600.04   17.50
  -3 -11  -2  591.34   21.60
   3  11   2  620.74   18.10
  -3  11  -2  586.84   19.40
  -4 -11  -2  161.88   10.10
  -4 -11  -2  173.68    6.30
  -4  11  -2  183.28    8.50
  -5 -11  -2  148.59    5.80
  -5 -11  -2  141.69   10.60
  -5  11  -2  144.19    8.30
  -6 -11  -2   38.10    4.10
  -6 -11  -2   36.00    6.80
  -6  11  -2   52.79    6.80
  -7 -11  -2  240.58   15.00
  -7  11  -2  252.67   13.50
  -8 -11  -2   24.90   10.30
  -8  11  -2   18.10    7.10
  -8 -12   2  537.85   26.00
  -8  12   2  570.04   23.60
  -7 -12   2   52.89    8.50
  -7  12   2   58.19    7.10
   7  12  -2   48.60    8.00
  -6 -12   2  361.96   17.00
   6  12  -2  343.57   17.30
  -6  12   2  370.46   15.60
  -5 -12   2  243.98   12.50
  -5  12   2  215.88   11.00
   5  12  -2  250.17   13.00
  -4 -12   2 1383.96   43.40
  -4  12   2 1429.56   42.60
   4  12  -2 1455.75   44.00
  -3 -12   2  483.75   17.30
  -3  12   2  453.35   16.80
   3  12  -2  461.55   17.30
  -2 -12   2 3033.70   82.29
   2  12  -2 2905.11   82.59
   2  12  -2 2923.41   79.39
   1 -12  -2   39.80    4.50
  -1 -12   2   46.90    4.30
   1 -12  -2   43.90    4.50
   1  12  -2   41.90    3.60
   1  12  -2   42.70    4.50
   0 -12  -2  823.82   26.50
   0 -12  -2  857.21   25.80
   0 -12   2  837.12   25.30
   0  12   2  853.41   23.80
  -1 -12  -2    3.10    1.60
  -1 -12  -2   -0.30    2.10
  -1 -12  -2   -1.70    2.30
   1  12   2    2.20    1.50
   1  12   2   -0.40    1.60
  -2 -12  -2 1943.81   56.49
  -2 -12  -2 1967.70   53.09
  -2  12  -2 1879.51   54.19
   2  12   2 1948.01   52.99
   2  12   2 1908.81   54.39
  -3 -12  -2   15.40    4.30
  -3 -12  -2   23.60    2.60
   3  12   2   28.20    4.40
  -3  12  -2   19.50    3.30
   3  12   2   21.20    3.00
  -4 -12  -2   90.09    8.00
  -4 -12  -2   93.99    4.30
  -4  12  -2   87.49    6.30
  -5 -12  -2   79.39    9.00
  -5 -12  -2   79.39    4.10
  -5  12  -2   75.39    6.60
  -6 -12  -2  350.06   18.30
  -6  12  -2  366.66   15.70
  -7 -12  -2   -1.80    6.00
  -7  12  -2   -9.00    4.90
  -8 -13   2   92.69   12.60
  -8  13   2  116.39   11.80
  -7 -13   2  141.09   12.50
  -7  13   2  120.59    9.70
   7  13  -2  117.09   11.80
  -6 -13   2    3.60    4.30
  -6  13   2    3.40    3.50
   6  13  -2    3.70    4.90
  -5 -13   2  875.31   30.20
   5  13  -2  845.82   30.30
  -5  13   2  884.21   28.70
  -4 -13   2  254.57   12.10
   4  13  -2  236.28   11.80
  -4  13   2  232.78   10.90
  -3 -13   2   46.00    5.60
   3  13  -2   43.20    5.90
  -3  13   2   43.00    5.10
  -2 -13   2   39.20    4.80
   2  13  -2   40.50    5.10
   2  13  -2   41.00    3.10
   1 -13  -2  123.89    7.10
   1 -13  -2  118.39    7.10
  -1 -13   2  115.39    6.50
   1  13  -2  114.39    5.80
   1  13  -2  116.19    7.00
   0 -13  -2  953.30   29.40
   0 -13  -2  963.50   30.30
   0 -13   2  981.60   29.10
   0  13   2  978.20   27.30
  -1 -13  -2   24.10    2.90
   1 -13   2   16.00    2.70
  -1 -13  -2   15.60    3.40
  -1 -13  -2   15.50    2.60
   1  13   2   13.40    2.20
   1  13   2   19.20    2.40
  -2 -13  -2  394.86   16.20
  -2 -13  -2  402.16   12.80
  -2  13  -2  372.66   13.90
   2  13   2  401.16   12.60
   2  13   2  400.76   14.00
  -3 -13  -2  507.05   19.80
  -3 -13  -2  507.95   15.20
   3  13   2  513.55   18.20
   3  13   2  507.65   15.60
  -3  13  -2  499.85   17.30
  -4 -13  -2  755.12   27.50
  -4 -13  -2  793.62   21.80
  -4  13  -2  763.52   25.00
  -5 -13  -2   25.80    6.10
  -5  13  -2   36.00    5.10
  -6 -13  -2    1.50    5.20
  -6  13  -2    3.80    3.70
  -7 -13  -2  442.86   22.20
  -7  13  -2  461.65   19.20
  -8 -14   2   85.99   12.20
  -8  14   2  136.99   12.40
  -7 -14   2  104.79   12.10
   7  14  -2  114.59   12.60
  -7  14   2  131.79    9.70
  -6 -14   2   48.80    7.80
   6  14  -2   53.19    8.10
  -6  14   2   64.79    7.30
  -5 -14   2  271.27   14.20
  -5  14   2  267.17   12.70
   5  14  -2  285.47   14.60
  -4 -14   2   11.70    3.70
  -4  14   2   19.30    3.50
   4  14  -2   20.60    4.70
  -3 -14   2 1043.80   32.30
   3  14  -2  905.21   31.60
  -3  14   2 1052.29   31.80
   2 -14  -2   61.99    6.00
  -2 -14   2   50.69    5.80
   2  14  -2   63.39    4.30
   2  14  -2   58.39    3.60
   2  14  -2   62.19    6.00
  -1 -14   2  613.94   20.30
   1 -14  -2  610.84   20.90
   1  14  -2  621.14   19.60
  -1  14   2  625.64   18.10
   1  14  -2  599.44   21.00
   0 -14   2   65.19    4.90
   0 -14  -2   73.59    6.10
   0 -14  -2   60.49    5.20
   0  14   2   71.79    3.80
   1 -14   2 2479.45   68.49
  -1 -14  -2 2448.46   67.99
  -1 -14  -2 2475.85   70.39
   1  14   2 2415.66   67.29
  -2 -14  -2   -1.30    2.70
  -2 -14  -2   -3.90    1.70
   2  14   2   -0.50    2.00
  -2  14  -2    2.50    2.30
   2  14   2    1.30    2.10
  -3 -14  -2  400.56   17.40
  -3 -14  -2  427.66   13.10
  -3  14  -2  411.76   15.50
   3  14   2  416.66   15.90
   3  14   2  432.36   13.40
  -4 -14  -2  145.79    5.10
  -4 -14  -2  128.69   10.00
  -4  14  -2  140.39    8.00
  -5 -14  -2  517.65   22.00
  -5  14  -2  528.35   19.30
  -6 -14  -2  115.59   11.80
  -6  14  -2  113.49    9.20
  -7 -14  -2  329.17   20.30
  -7  14  -2  348.47   16.00
  -7 -15   2   49.10    7.70
  -7  15   2   52.29    7.50
   7  15  -2   50.29    8.60
  -6 -15   2  416.96   20.10
   6  15  -2  455.05   20.70
  -6  15   2  448.66   18.40
  -5 -15   2  131.89   10.30
  -5  15   2  136.49    8.90
   5  15  -2  126.89   10.60
  -4 -15   2  248.68   12.70
   4  15  -2  247.58   12.70
  -4  15   2  251.97   11.70
  -3 -15   2   78.29    7.60
  -3  15   2   78.49    6.40
   3  15  -2   89.29    7.00
  -2 -15   2   63.19    6.20
   2 -15  -2   61.79    5.60
   2  15  -2   70.89    4.50
   2  15  -2   60.89    6.00
   2  15  -2   62.19    3.90
   1 -15  -2  248.68   11.70
  -1 -15   2  272.77   11.20
   1  15  -2  247.78   11.50
  -1  15   2  257.97    8.90
   0 -15  -2 1064.29   32.10
   0 -15  -2 1041.80   33.10
   0 -15   2 1042.50   31.70
   0  15   2 1042.80   29.70
  -1 -15  -2   84.89    7.20
  -1 -15  -2   76.79    5.60
   1 -15   2   91.19    5.90
   1  15   2   76.09    5.00
  -2 -15  -2    8.20    3.50
  -2 -15  -2    8.90    2.50
  -2  15  -2   13.10    3.10
   2  15   2   13.70    2.40
   2  15   2   12.50    3.10
  -3 -15  -2  696.33   25.90
  -3 -15  -2  731.13   21.20
  -3  15  -2  691.33   23.30
   3  15   2  764.12   24.40
   3  15   2  731.13   21.30
  -4 -15  -2   25.50    5.30
  -4  15  -2   27.00    4.30
  -5 -15  -2  571.24   23.80
  -5  15  -2  557.64   20.50
  -6 -15  -2    7.20    5.80
  -6  15  -2   27.00    5.40
  -7 -15  -2  427.66   23.60
  -7  15  -2  453.25   19.30
  -7 -16   2    6.20    6.00
  -7  16   2   12.70    5.10
   7  16  -2    0.70    6.40
  -6 -16   2   22.20    6.60
   6  16  -2   25.10    6.60
  -6  16   2   31.10    5.70
  -5 -16   2  182.28   12.30
  -5  16   2  185.28   10.50
   5  16  -2  199.98   12.70
  -4 -16   2  373.66   16.40
   4  16  -2  352.36   16.00
  -4  16   2  365.96   15.20
  -3 -16   2    8.80    3.50
   3  16  -2    8.20    4.20
  -3  16   2    9.30    3.00
   2 -16  -2  259.47   11.90
  -2 -16   2  267.77   12.10
   2  16  -2  254.47    9.60
   2  16  -2  266.37    9.50
   2  16  -2  267.67   12.60
   1 -16  -2  118.59    7.60
  -1 -16   2  126.59    7.80
   1  16  -2  122.59    7.90
  -1  16   2  118.29    5.30
   0 -16  -2  259.17   12.70
   0 -16   2  331.07   12.70
   0  16   2  325.87   10.50
  -1 -16  -2   47.20    5.40
   1 -16   2   50.59    5.10
  -1 -16  -2   46.00    6.00
   1  16   2   45.70    4.10
  -2 -16  -2 1539.45   48.00
  -2 -16  -2 1614.04   44.40
   2  16   2 1601.54   45.40
   2  16   2 1515.65   43.70
  -2  16  -2 1548.25   45.80
  -3 -16  -2   76.79    4.60
  -3 -16  -2   84.09    8.10
   3  16   2   72.69    5.00
  -3  16  -2   73.19    6.10
   3  16   2   68.29    6.50
  -4 -16  -2    1.10    4.60
  -4  16  -2   -3.90    2.50
  -5 -16  -2   69.39    9.20
  -5  16  -2   71.59    7.10
  -6 -16  -2  182.78   14.10
  -6  16  -2  182.78   11.40
  -7 -16  -2   -8.90    8.40
  -7  16  -2   15.80    5.90
  -7 -17   2    6.20    6.60
   7  17  -2   14.10    7.40
  -7  17   2   -1.20    5.40
  -6 -17   2  214.18   14.80
  -6  17   2  204.38   12.20
   6  17  -2  219.48   14.50
  -5 -17   2  208.78   13.40
  -5  17   2  204.58   11.50
   5  17  -2  215.08   13.00
  -4 -17   2   37.00    6.20
   4  17  -2   21.00    5.00
  -4  17   2   26.20    5.40
  -3 -17   2    4.10    4.20
  -3  17   2    5.50    2.90
   3  17  -2    6.90    3.50
   2 -17  -2  192.88    9.90
  -2 -17   2  187.78   10.90
   2  17  -2  192.38    7.90
   2  17  -2  197.98    7.80
   2  17  -2  147.89    9.40
  -1 -17   2  962.50   30.50
   1 -17  -2  963.00   31.10
  -1  17   2  981.50   27.80
   1  17  -2  928.51   30.80
   0 -17  -2  113.89    8.10
   0 -17   2  110.09    7.10
   0  17   2  109.99    5.40
   1 -17   2  136.39    7.70
  -1 -17  -2  137.99    9.10
   1  17   2  137.29    6.80
  -2 -17  -2   92.09    7.90
  -2  17  -2   89.69    6.90
   2  17   2   91.29    6.40
  -3 -17  -2 1119.89   37.90
  -3  17  -2 1129.19   35.00
   3  17   2 1148.09   35.60
   3  17   2 1149.98   32.30
  -4 -17  -2  389.16   18.40
  -4  17  -2  399.86   15.70
  -5 -17  -2  111.49   11.40
  -5  17  -2   95.59    8.20
  -6 -17  -2   28.60    7.20
  -6  17  -2   28.30    5.20
  -7 -17  -2   34.70   10.30
  -7  17  -2   38.10    7.80
  -7 -18   2  141.49   15.30
   7  18  -2  185.68   16.60
  -7  18   2  141.39   12.20
  -6 -18   2  166.98   13.30
  -6  18   2  148.59   10.60
   6  18  -2  146.49   12.90
  -5 -18   2   95.19   10.10
   5  18  -2   84.29    9.80
  -5  18   2   80.29    8.10
  -4 -18   2   14.40    5.20
   4  18  -2   15.80    5.00
  -4  18   2   18.70    4.20
  -3 -18   2  506.25   19.60
  -3  18   2  479.45   18.80
   3  18  -2  483.35   19.20
  -2 -18   2   52.09    6.40
   2 -18  -2   52.29    5.90
   2  18  -2   47.40    4.80
   2  18  -2   63.69    6.40
   2  18  -2   58.79    4.50
   1 -18  -2  355.46   14.80
  -1 -18   2  347.87   14.80
   1  18  -2  328.97   14.90
  -1  18   2  339.57   11.60
   0 -18   2   55.29    6.00
   0 -18  -2   56.09    6.30
   0  18   2   51.79    4.10
   1 -18   2   85.49    7.20
  -1 -18  -2   78.59    7.50
   1  18   2   86.19    6.00
  -2 -18  -2    0.50    3.70
  -2  18  -2    4.40    2.80
   2  18   2    3.60    3.10
  -3 -18  -2  713.03   27.70
  -3  18  -2  717.73   24.90
   3  18   2  758.72   25.70
   3  18   2  829.72   25.20
  -4 -18  -2   22.80    5.80
  -4  18  -2   30.20    4.90
  -5 -18  -2  339.07   18.60
  -5  18  -2  348.57   15.40
  -6 -18  -2    8.70    7.00
  -6  18  -2   14.10    4.60
  -7 -19   2   14.40    9.10
   7  19  -2   28.50    8.50
  -7  19   2   31.20    7.40
  -6 -19   2   53.79    8.90
   6  19  -2   70.09    9.70
  -6  19   2   67.09    8.20
  -5 -19   2   45.70    7.80
   5  19  -2   41.70    7.20
  -5  19   2   44.60    6.60
  -4 -19   2  669.83   25.30
   4  19  -2  634.64   24.70
  -4  19   2  648.04   23.80
  -3 -19   2   94.39    8.60
   3  19  -2   90.49    8.00
  -3  19   2   81.29    7.60
  -2 -19   2    6.70    4.00
   2 -19  -2    8.00    3.30
   2  19  -2    2.00    2.90
   2  19  -2    5.30    2.70
   2  19  -2    0.50    3.30
  -1 -19   2  165.38    9.40
   1 -19  -2  157.48    9.50
   1  19  -2  147.39    9.30
  -1  19   2  162.98    7.00
   0 -19   2   66.99    6.30
   0 -19  -2   69.19    7.10
   0  19   2   68.69    4.90
   0  19  -2   58.59    7.40
   1 -19   2  946.01   29.80
  -1 -19  -2  908.01   31.60
   1  19   2  946.31   28.30
  -2 -19  -2  486.35   20.30
  -2  19  -2  481.85   18.00
   2  19   2  488.35   17.40
  -3 -19  -2  181.48   12.10
   3  19   2  176.68   10.00
  -3  19  -2  167.58    9.60
  -4 -19  -2   78.49   10.20
  -4  19  -2   83.39    7.50
   4  19   2   87.29    8.30
  -5 -19  -2  176.68   13.90
  -5  19  -2  175.28   10.90
  -6 -19  -2   -9.40    7.40
  -6  19  -2    1.30    4.40
  -6 -20   2   87.89   12.00
  -6  20   2   82.79    8.70
   6  20  -2   74.29   10.70
  -5 -20   2   88.29   10.90
  -5  20   2   93.99    9.10
   5  20  -2   71.29   10.20
  -4 -20   2  409.16   19.00
  -4  20   2  431.46   18.00
   4  20  -2  403.76   18.50
  -3 -20   2  492.45   20.00
  -3  20   2  472.85   19.40
   3  20  -2  490.95   19.70
  -2 -20   2  250.67   12.70
   2 -20  -2  241.58   12.30
   2  20  -2  250.47   10.00
   2  20  -2  238.18   12.20
   1 -20  -2  440.36   17.80
  -1 -20   2  445.06   17.60
   1  20  -2  425.26   17.70
  -1  20   2  435.06   14.60
   0 -20   2  543.65   20.10
   0 -20  -2  539.65   21.00
   0  20  -2  539.45   20.60
   0  20   2  562.94   17.60
   1 -20   2  236.18   11.40
  -1 -20  -2  220.78   12.50
   1  20   2  236.28    9.90
  -2 -20  -2  579.44   23.30
  -2  20  -2  551.34   20.60
   2  20   2  609.04   20.20
  -3 -20  -2   73.99    9.50
   3  20   2   80.89    7.60
  -3  20  -2   80.59    7.50
  -4 -20  -2   -5.70    5.20
   4  20   2    1.90    4.30
  -4  20  -2   -2.30    3.60
  -5 -20  -2    2.00    6.30
  -5  20  -2    0.60    4.00
  -6 -20  -2 1237.48   45.50
  -6  20  -2 1210.58   39.70
  -6 -21   2   34.00    7.80
  -6  21   2   29.20    7.20
   6  21  -2   34.60    8.20
  -5 -21   2  403.06   20.40
   5  21  -2  421.76   20.20
  -5  21   2  418.16   18.20
  -4 -21   2    6.10    5.00
   4  21  -2    4.90    4.70
  -4  21   2    2.70    4.20
  -3 -21   2   23.70    5.40
   3  21  -2   19.80    5.00
  -3  21   2   23.90    5.30
   2 -21  -2   21.10    5.00
  -2 -21   2   21.50    5.00
   2  21  -2   25.00    4.00
   2  21  -2   29.90    5.00
  -1 -21   2 1485.45   46.30
   1 -21  -2 1514.65   47.00
   1  21  -2 1537.55   46.70
  -1  21   2 1495.95   42.80
   0 -21   2  247.28   12.30
   0 -21  -2  249.18   13.30
   0  21   2  265.17   10.30
   0  21  -2  285.67   13.70
  -1 -21  -2    3.90    4.00
   1 -21   2    3.50    3.20
   1  21   2   -0.60    2.70
  -2 -21  -2    3.20    4.30
   2  21   2   -1.90    3.40
  -2  21  -2    3.70    3.30
  -3 -21  -2  148.79   11.90
  -3  21  -2  149.29    9.60
   3  21   2  148.89   10.10
  -4 -21  -2  176.88   13.80
   4  21   2  163.78   11.40
  -4  21  -2  173.38   10.70
  -5 -21  -2   23.70    7.60
  -5  21  -2   24.30    5.50
  -6 -21  -2    5.60    8.60
  -6  21  -2   20.00    5.50
  -6 -22   2  -15.20    7.30
   6  22  -2    0.80    7.40
  -6  22   2    6.80    5.90
  -5 -22   2   27.40    7.10
  -5  22   2   23.70    5.70
   5  22  -2   24.50    6.70
  -4 -22   2   14.60    6.50
   4  22  -2   13.40    5.90
  -4  22   2   32.50    6.80
  -3 -22   2  567.34   23.30
   3  22  -2  577.84   22.60
  -3  22   2  568.24   22.40
   2 -22  -2    4.30    3.70
  -2 -22   2    2.50    4.50
   2  22  -2    6.10    4.10
  -2  22   2    4.40    3.40
   2  22  -2    7.00    4.10
  -1 -22   2   56.39    7.10
   1 -22  -2   44.70    6.70
  -1  22   2   64.99    5.20
   1  22  -2   55.19    7.30
   0 -22  -2   99.29    9.00
   0 -22   2   98.19    7.80
   0  22   2   89.49    6.50
   0  22  -2   73.99    8.10
  -1 -22  -2  186.28   12.30
   1 -22   2  201.18   10.70
   1  22   2  198.18    9.60
  -2 -22  -2   53.19    8.10
  -2  22  -2   51.79    6.80
   2  22   2   45.30    5.60
  -3 -22  -2  287.97   16.60
   3  22   2  279.17   13.60
  -3  22  -2  314.07   14.20
  -4 -22  -2  142.79   12.80
  -4  22  -2  128.69    9.80
   4  22   2  123.89   10.70
  -5 -22  -2  102.39   13.40
  -5  22  -2   78.79    9.00
  -6 -23   2    4.60    8.50
  -6  23   2   13.20    7.10
   6  23  -2    0.70    7.80
  -5 -23   2  157.88   13.60
  -5  23   2  152.28   11.50
   5  23  -2  142.99   12.70
  -4 -23   2  229.38   15.00
  -4  23   2  221.58   13.50
   4  23  -2  227.98   14.40
  -3 -23   2   41.70    6.90
  -3  23   2   57.39    7.80
   3  23  -2   35.40    6.50
  -2 -23   2  362.56   16.90
   2 -23  -2  368.06   16.60
  -2  23   2  355.86   13.70
   2  23  -2  364.56   13.90
   2  23  -2  353.06   16.50
  -1 -23   2  256.77   13.80
   1 -23  -2  289.77   14.30
   1  23  -2  286.67   13.30
   1  23  -2  293.37   14.20
  -1  23   2  273.47   11.20
   0 -23   2 1298.37   40.80
   0 -23  -2 1302.97   42.20
   0  23   2 1289.87   37.70
   0  23  -2 1274.47   41.30
   1 -23   2   86.39    8.10
  -1 -23  -2   86.99    9.40
   1  23   2   95.99    7.40
  -2 -23  -2   47.20    7.60
   2  23   2   66.69    8.10
  -2  23  -2   54.39    7.00
  -3 -23  -2  206.98   14.60
   3  23   2  205.28   11.50
  -3  23  -2  180.88   11.20
  -4 -23  -2  439.66   21.20
   4  23   2  395.06   18.60
  -4  23  -2  429.46   18.20
  -5 -23  -2   38.60    9.20
  -5  23  -2   36.60    5.70
  -5 -24   2   38.70    7.30
  -5  24   2   56.29    9.00
   5  24  -2   43.20    8.10
  -4 -24   2  262.57   17.10
  -4  24   2  274.07   14.60
   4  24  -2  270.87   15.90
  -3 -24   2   38.40    6.90
  -3  24   2   50.69    7.80
   3  24  -2   35.40    6.50
   2 -24  -2  606.14   23.50
  -2 -24   2  601.04   23.90
   2  24  -2  571.34   23.10
  -2  24   2  603.14   19.80
   2  24  -2  605.14   20.30
  -1 -24   2   87.49    9.00
   1 -24  -2   82.49    9.00
  -1  24   2   87.99    6.50
   1  24  -2   82.59    9.70
   1  24  -2   95.69    9.10
   0 -24  -2   40.30    7.10
   0 -24   2   32.60    5.70
   0  24   2   39.20    5.40
   0  24  -2   35.20    6.30
  -1 -24  -2  356.36   17.90
   1 -24   2  372.16   16.30
   1  24   2  371.56   14.50
  -2 -24  -2 1141.69   39.00
  -2  24  -2 1166.58   36.20
   2  24   2  984.80   33.80
  -3 -24  -2   17.60    6.20
  -3  24  -2    6.10    4.50
   3  24   2   13.20    5.00
  -4 -24  -2    8.30    6.50
  -4  24  -2   10.80    4.70
  -5 -24  -2    1.10    8.50
  -5  24  -2    9.40    5.20
  -5 -25   2  276.57   18.10
   5  25  -2  269.97   17.20
  -5  25   2  303.07   17.10
  -4 -25   2  422.26   21.10
  -4  25   2  431.76   19.10
   4  25  -2  413.46   20.10
  -3 -25   2  127.49   12.20
   3  25  -2  109.09   11.10
  -3  25   2  121.09   10.50
  -2 -25   2   91.99   10.20
   2  25  -2   62.69    8.30
  -2  25   2   68.29    6.70
   2  25  -2   67.19    7.60
  -1 -25   2  141.99   10.80
   1 -25  -2  142.89   11.00
   1  25  -2  147.39   10.70
  -1  25   2  153.58    8.20
   1  25  -2  107.29    9.80
   0 -25   2  210.58   12.50
   0 -25  -2  225.38   13.70
   0  25  -2  203.58   12.70
   0  25   2  203.68    9.80
   1 -25   2   55.89    7.60
  -1 -25  -2   52.99    8.20
   1  25   2   45.10    5.80
  -1  25  -2   42.50    7.10
  -2 -25  -2   16.30    6.00
  -2  25  -2   15.90    5.40
   2  25   2   12.60    4.80
  -3 -25  -2  151.18   13.10
  -3  25  -2  138.49   11.00
   3  25   2  175.78   11.10
  -4 -25  -2   18.10    8.50
  -4  25  -2    9.90    5.40
  -4 -26   2   71.29    9.70
  -4  26   2   71.69    9.50
   4  26  -2   66.19    9.10
  -3 -26   2  183.68   14.50
  -3  26   2  160.88   11.60
   3  26  -2  177.68   13.10
  -2 -26   2  307.17   16.80
   2  26  -2  314.67   16.40
   2  26  -2  274.37   15.60
  -1 -26   2  101.29   10.20
   1 -26  -2   91.09    9.70
  -1  26   2  116.79    8.00
   1  26  -2  105.89    9.80
   1  26  -2   87.09    9.60
   0 -26  -2   -2.40    5.10
   0 -26   2    6.20    4.70
   0  26  -2    7.60    5.30
   0  26   2    5.90    4.20
  -1 -26  -2  250.27   15.50
  -1  26  -2  262.17   14.70
   1  26   2  267.47   12.10
  -2 -26  -2   47.00    7.90
   2  26   2   61.09    8.30
  -2  26  -2   68.59    8.10
  -3 -26  -2   87.99   11.80
  -3  26  -2   98.59    9.90
   3  26   2   95.49    9.50
  -4 -26  -2    5.00    8.90
  -4  26  -2   -3.40    4.70
  -4 -27   2  427.46   21.20
  -4  27   2  393.66   20.20
   4  27  -2  377.06   19.70
  -3 -27   2  278.67   16.80
   3  27  -2  280.77   16.60
  -3  27   2  293.27   15.60
  -2 -27   2   46.90    8.20
   2  27  -2   45.60    7.50
   1 -27  -2  134.19   11.10
  -1 -27   2  127.09   11.30
   1  27  -2  134.39   10.60
   1  27  -2  120.59   11.00
   0 -27  -2  115.49   10.90
   0 -27   2  100.59   10.10
   0  27  -2   97.79   10.70
  -1 -27  -2   17.90    6.40
   1  27   2   16.70    5.90
  -1  27  -2   14.00    6.00
  -2 -27  -2   -2.30    5.70
   2  27   2    1.70    4.90
  -2  27  -2   -1.10    5.20
  -3 -27  -2  207.08   18.00
   3  27   2  208.28   12.90
  -3  27  -2  205.88   12.70
  -3 -28   2   89.29   10.10
  -3  28   2   70.39   10.10
   3  28  -2   73.59    9.40
  -2 -28   2  106.09   11.60
   2  28  -2   95.69   11.10
  -1 -28   2   14.00    6.10
   1 -28  -2   19.50    5.80
   1  28  -2    6.60    6.30
   1  28  -2   21.40    6.10
   0 -28   2   32.40    6.70
   0 -28  -2   22.30    7.10
   0  28  -2   27.80    7.00
  -1 -28  -2   15.10    6.20
  -1  28  -2   29.60    7.00
  -2 -28  -2  188.38   16.20
  -2  28  -2  178.88   12.40
   2  28   2  203.38   13.80
  -3 -28  -2    2.70    8.20
  -3  28  -2    8.40    5.30
   3  28   2    9.50    6.50
  -3 -29   2   69.99   10.30
  -3  29   2   79.89   10.20
  -2 -29   2   59.39    8.80
  -2  29   2   79.59   11.20
   2  29  -2   81.99   11.30
   1 -29  -2  272.17   16.40
  -1 -29   2  266.87   15.50
   1  29  -2  246.88   14.20
   1  29  -2  254.67   15.50
   0 -29   2    4.80    5.80
   0 -29  -2   19.80    7.50
   0  29  -2   22.10    7.00
   0  29  -2   26.80    7.20
  -1 -29  -2    0.10    7.20
  -1  29  -2    9.00    6.90
  -2 -29  -2    5.70    8.30
  -2  29  -2   -7.80    5.30
  -2  29  -2   -7.30    7.00
   1 -30  -2   16.30    7.70
  -1 -30   2   17.80    6.30
   1  30  -2   12.30    7.20
   0 -30   2  113.39   10.40
   0 -30  -2  107.19   13.00
   0  30  -2   92.09   11.70
   0  30  -2   92.49   11.00
  -1 -30  -2  292.87   19.00
  -1  30  -2  276.77   16.20
  -1  30  -2  272.07   17.20
  -9   0   3   46.10    8.90
  -8   0   3    8.80    5.30
  -7   0   3  120.19    9.10
  -6   0   3    1.60    2.90
   5   0  -3   61.79    6.80
  -5   0   3   46.50    5.00
  -4   0   3    2.80    1.90
   4   0  -3   -0.50    2.40
   4   0  -3    0.70    2.10
  -3   0   3  420.56   13.60
   3   0  -3  429.46   14.60
  -3   0   3  439.56   13.70
   3   0  -3  426.36   14.20
   2   0  -3   -1.10    1.10
  -2   0   3    0.00    1.30
  -2   0   3    1.60    0.80
   2   0  -3    0.40    1.10
   2   0  -3   -1.00    1.20
  -2   0   3   -1.10    1.30
   1   0  -3 5811.92  154.18
  -1   0   3 5875.91  154.28
   1   0  -3 5646.44  154.18
   0   0   3    0.90    0.60
   0   0   3    1.10    1.50
   0   0  -3    3.60    0.80
   0   0  -3   -0.70    1.00
  -1   0  -3 1854.11   50.09
  -1   0  -3 1829.22   51.29
   1   0   3 1859.61   51.49
   1   0   3 1824.02   49.80
   2   0   3    1.20    1.10
  -2   0  -3    0.50    1.00
  -2   0  -3    4.20    1.60
  -3   0  -3 4727.93  130.79
  -3   0  -3 4868.41  129.79
  -4   0  -3   -1.10    2.10
  -4   0  -3   -2.30    2.80
  -5   0  -3   13.30    5.00
  -5   0  -3   10.50    3.20
  -6   0  -3    6.10    4.00
  -6   0  -3   -6.60    3.50
  -7   0  -3  609.14   23.90
  -7   0  -3  621.44   24.50
  -8   0  -3   -6.50    6.80
  -8   0  -3   -2.70    6.80
  -9  -1   3  102.79   13.10
  -9   1   3  100.29   12.90
  -8  -1   3  850.51   30.50
  -8   1   3  841.42   30.20
  -7  -1   3  106.19    8.50
  -7   1   3  109.39    8.80
  -6  -1   3   -1.80    2.40
  -6   1   3   -1.70    2.70
  -5  -1   3 1061.69   34.30
   5   1  -3 1051.59   35.80
  -5   1   3 1321.07   35.20
   4  -1  -3 1294.07   38.80
  -4  -1   3 1301.67   37.80
   4  -1  -3 1339.17   38.70
   4   1  -3 1282.67   38.00
   4   1  -3 1296.37   39.10
  -4   1   3 1320.67   37.90
   3  -1  -3   77.19    4.80
  -3  -1   3   72.99    4.00
   3  -1  -3   77.39    4.60
  -3  -1   3   77.09    4.10
  -3   1   3   79.99    4.30
   3   1  -3   72.59    4.20
   3   1  -3   77.49    5.00
   2  -1  -3   36.40    2.70
  -2  -1   3   36.20    2.20
  -2  -1   3   37.40    2.80
   2  -1  -3   34.60    2.80
   2  -1  -3   35.50    2.60
  -2  -1   3   31.90    3.00
   2   1  -3   36.90    2.60
  -2   1   3   30.40    3.00
   2   1  -3   35.10    2.90
  -2   1   3   31.40    2.70
  -2   1   3   35.40    2.30
   2   1  -3   36.20    2.40
   0  -1  -3    3.70    0.90
   0  -1  -3    3.50    1.10
   0  -1   3    5.60    0.60
   0  -1   3    4.30    1.50
   0   1  -3    3.40    1.20
   0   1   3    4.80    1.20
   0   1   3    6.20    1.60
   0   1  -3    5.00    0.70
  -1  -1  -3   13.00    1.80
   1  -1   3   16.80    2.60
   1  -1   3   18.40    1.50
  -1  -1  -3   15.70    2.20
   1   1   3   19.30    1.90
   1   1   3   11.70    2.20
  -1   1  -3   17.80    1.50
  -1   1  -3   15.60    2.40
   2  -1   3 1086.59   30.50
  -2  -1  -3 1066.89   31.90
  -2  -1  -3 1103.29   31.30
  -2   1  -3 1083.79   30.80
  -2   1  -3 1103.69   32.30
   2   1   3 1079.59   30.70
  -3  -1  -3  508.85   17.50
  -3  -1  -3  518.15   16.90
  -3   1  -3  495.85   17.70
  -3   1  -3  519.75   16.50
  -4  -1  -3    5.60    2.90
  -4   1  -3    2.50    3.10
  -4   1  -3    4.00    2.60
  -5  -1  -3   12.50    3.90
  -5  -1  -3   15.30    3.70
  -5   1  -3   11.60    4.50
  -5   1  -3   11.00    3.40
  -6  -1  -3   16.00    4.50
  -6  -1  -3   17.30    5.20
  -6   1  -3   18.80    4.50
  -6   1  -3   26.40    5.50
  -7  -1  -3   70.69    9.70
  -7  -1  -3   77.89    9.10
  -7   1  -3   77.39    9.50
  -7   1  -3   74.09    9.90
  -8  -1  -3  312.67   18.70
  -8  -1  -3  275.47   16.60
  -8   1  -3  309.47   17.50
  -8   1  -3  315.87   17.80
  -9  -2   3   10.00    7.90
  -9   2   3   -0.80    6.20
  -8  -2   3  268.07   15.00
  -8   2   3  264.47   14.30
  -7  -2   3  127.39    9.50
  -7   2   3  137.49    9.60
  -6  -2   3  810.32   27.10
  -6   2   3  827.72   27.10
  -5  -2   3  148.69    8.10
  -5   2   3  155.08    7.90
   5   2  -3  157.58    9.30
  -4  -2   3  476.95   16.40
   4  -2  -3  491.65   17.30
   4  -2  -3  495.65   17.50
  -4   2   3  502.65   16.50
   4   2  -3  509.25   17.90
   4   2  -3  512.95   16.50
  -3  -2   3   19.50    2.70
   3  -2  -3   22.50    3.10
  -3  -2   3   22.60    2.50
   3  -2  -3   17.30    2.80
   3   2  -3   19.80    3.10
   3   2  -3   20.40    2.70
  -3   2   3   22.80    2.70
  -2  -2   3  801.32   23.00
  -2  -2   3  776.02   22.60
  -2  -2   3  812.72   24.10
   2  -2  -3  814.32   23.90
   2  -2  -3  795.72   23.20
   2  -2  -3  808.52   23.30
   2   2  -3  786.92   23.00
  -2   2   3  825.42   23.60
  -2   2   3  786.32   23.00
   2   2  -3  824.52   24.00
   2   2  -3  834.72   22.70
  -2   2   3  779.12   23.20
  -1  -2   3 9384.86  249.38
   0  -2  -3  112.99    4.40
   0  -2   3  119.69    5.40
   0  -2  -3  105.89    4.80
   0   2  -3  110.09    5.10
   0   2   3  116.99    4.50
   0   2   3  115.39    5.10
   1  -2   3  142.69    4.70
   1  -2   3  139.19    6.40
  -1  -2  -3  140.69    5.90
  -1  -2  -3  137.89    5.50
  -1   2  -3  138.79    4.70
   1   2   3  136.99    5.40
  -1   2  -3  135.79    6.20
   1   2   3  143.29    6.10
  -2  -2  -3 4679.23  128.59
   2  -2   3 4763.52  127.29
  -2  -2  -3 4717.33  128.29
  -2   2  -3 4812.32  129.49
   2   2   3 4862.01  128.89
  -2   2  -3 4698.93  127.39
  -3  -2  -3   17.20    2.90
  -3  -2  -3   16.70    3.00
  -3   2  -3   19.30    2.70
  -3   2  -3   20.40    3.60
  -4  -2  -3  308.97   12.60
  -4  -2  -3  308.37   12.60
  -4   2  -3  321.77   13.70
  -4   2  -3  308.97   12.00
  -5  -2  -3    3.60    2.80
  -5  -2  -3    5.50    3.60
  -5   2  -3    2.30    3.60
  -5   2  -3    1.00    2.60
  -6  -2  -3  493.25   19.80
  -6  -2  -3  495.55   19.20
  -6   2  -3  490.55   20.00
  -6   2  -3  488.75   19.20
  -7  -2  -3   22.20    5.90
  -7  -2  -3   17.40    6.20
  -7   2  -3   22.40    5.80
  -7   2  -3   16.60    6.20
  -8  -2  -3   51.49    8.20
  -8  -2  -3   55.69   10.90
  -8   2  -3   64.09    9.40
  -8   2  -3   55.59    9.00
  -9  -3   3  209.08   16.20
  -9   3   3  177.88   14.80
  -8  -3   3    2.60    5.50
  -8   3   3    1.20    4.80
  -7  -3   3    2.50    4.00
  -7   3   3    9.00    4.30
  -6  -3   3   83.79    7.10
   6   3  -3   83.89    8.50
  -6   3   3   93.39    6.90
  -5  -3   3  234.68   11.00
   5   3  -3  288.37   12.70
  -5   3   3  294.27   11.40
  -4  -3   3 2447.56   68.69
  -4  -3   3 2485.55   67.39
   4  -3  -3 2415.86   69.89
   4   3  -3 2532.75   70.39
   4   3  -3 2482.35   68.19
  -4   3   3 2461.55   68.69
   3  -3  -3   17.60    2.90
  -3  -3   3   18.70    2.40
  -3  -3   3   20.40    2.40
   3  -3  -3   24.10    3.20
  -3   3   3   11.50    2.20
  -3   3   3   14.80    2.20
   3   3  -3   18.90    2.50
   3   3  -3   15.60    2.60
  -2  -3   3    1.00    1.50
  -2  -3   3    0.30    1.30
  -2  -3   3    3.80    1.10
   2  -3  -3    2.10    1.20
   2  -3  -3    1.90    1.40
   2  -3  -3    2.20    1.20
  -2   3   3    3.50    1.30
   2   3  -3    0.20    1.00
  -2   3   3    1.50    1.10
   2   3  -3    1.30    1.40
  -2   3   3    2.80    1.50
   2   3  -3    3.60    1.10
   1  -3  -3  611.04   17.20
  -1  -3   3  605.04   16.70
  -1  -3   3  606.64   18.00
   1  -3  -3  589.04   18.10
   1  -3  -3  604.04   17.60
  -1   3   3  620.24   18.20
  -1   3   3  628.84   17.90
   1   3  -3  611.14   16.60
   1   3  -3  585.24   17.80
   0  -3  -3   52.49    3.10
   0  -3  -3   53.09    3.00
   0  -3   3   50.39    3.50
   0   3   3   55.69    3.10
   0   3  -3   52.69    3.40
   0   3   3   47.30    3.00
   1  -3   3 1512.05   40.10
   1  -3   3 1536.05   42.40
  -1  -3  -3 1462.65   41.40
  -1  -3  -3 1456.65   41.30
  -1   3  -3 1402.96   40.00
  -1   3  -3 1431.06   42.20
   1   3   3 1539.75   41.70
   1   3   3 1499.95   41.10
  -2  -3  -3   91.29    5.00
  -2  -3  -3   87.29    5.00
   2  -3   3   91.39    4.10
   2   3   3   93.09    5.50
  -2   3  -3   95.79    6.10
  -2   3  -3   94.19    4.20
  -3  -3  -3   31.60    3.90
  -3  -3  -3   29.90    3.80
  -3   3  -3   33.10    4.60
  -3   3  -3   32.00    3.30
  -4  -3  -3  372.56   14.10
  -4  -3  -3  374.86   14.90
  -4   3  -3  385.76   15.60
  -4   3  -3  372.46   13.70
  -5  -3  -3 1365.56   42.50
  -5  -3  -3 1432.96   42.00
  -5   3  -3 1393.66   41.60
  -5   3  -3 1340.17   43.30
  -6  -3  -3  140.39   10.10
  -6  -3  -3  151.48    9.90
  -6   3  -3  135.59   10.50
  -6   3  -3  131.99    9.30
  -7  -3  -3   96.59   10.70
  -7  -3  -3  117.19    9.50
  -7   3  -3  101.79   10.70
  -7   3  -3   94.69   10.10
  -8  -3  -3    8.00    6.20
  -8  -3  -3   16.80    8.20
  -8   3  -3   13.30    7.30
  -8   3  -3    8.40    6.70
  -9  -4   3    6.20    7.70
  -9   4   3   -4.40    7.20
  -8  -4   3   59.99    8.00
  -8   4   3   68.89    8.20
  -7  -4   3  932.61   32.10
  -7   4   3  947.41   31.50
  -6  -4   3  326.57   14.10
   6   4  -3  319.97   15.80
  -6   4   3  326.77   13.70
  -5  -4   3   57.69    5.60
  -5   4   3   84.69    5.80
   5   4  -3   76.79    7.30
   4  -4  -3  280.97   12.10
  -4  -4   3  272.87   10.70
  -4  -4   3  279.17    9.40
   4   4  -3  279.07    9.90
   4   4  -3  281.67   12.00
  -4   4   3  259.57   10.60
  -3  -4   3 2148.98   57.89
   3  -4  -3 2124.49   60.19
  -3  -4   3 2065.09   58.59
   3  -4  -3 2133.09   58.99
   3   4  -3 2177.68   58.19
  -3   4   3 2146.29   58.79
   3   4  -3 2102.99   60.09
  -3   4   3 2124.89   58.99
   2  -4  -3  425.56   14.00
   2  -4  -3  414.46   12.60
  -2  -4   3  393.56   12.50
  -2  -4   3  409.56   12.70
  -2   4   3  406.46   13.10
  -2   4   3  406.46   13.30
   2   4  -3  391.56   13.80
  -2   4   3  453.95   12.70
   2   4  -3  408.56   12.50
   2   4  -3  425.26   12.40
   1  -4  -3  453.65   13.00
  -1  -4   3  450.35   13.10
   1  -4  -3  446.46   14.00
   1  -4  -3  457.55   14.50
  -1  -4   3  482.45   14.40
   1   4  -3  462.85   12.80
   1   4  -3  462.35   14.10
  -1   4   3  480.05   14.40
  -1   4   3  447.76   14.30
   0  -4  -3  119.89    5.20
   0  -4  -3  123.09    5.30
   0  -4   3  136.19    6.10
   0   4  -3  128.29    5.80
   0   4   3  126.29    5.40
   0   4   3  124.29    5.40
   0   4  -3  129.09    3.90
  -1  -4  -3  927.11   27.40
   1  -4   3  992.30   26.40
  -1  -4  -3  965.30   27.90
   1   4   3  961.00   27.50
  -1   4  -3  960.40   28.60
  -1   4  -3  925.51   26.20
   1   4   3  951.50   27.70
   2  -4   3   67.89    3.60
  -2  -4  -3   71.19    4.80
  -2  -4  -3   71.79    4.10
   2   4   3   72.49    4.60
  -2   4  -3   67.89    3.50
  -2   4  -3   68.29    5.20
  -3  -4  -3 1593.34   44.80
  -3  -4  -3 1576.64   45.70
  -3   4  -3 1533.95   46.60
  -3   4  -3 1577.14   44.20
  -4  -4  -3   88.29    6.10
  -4  -4  -3   92.39    7.30
  -4   4  -3   97.79    6.00
  -4   4  -3   84.89    7.60
  -5  -4  -3   52.09    6.30
  -5  -4  -3   59.69    6.60
  -5   4  -3   52.99    5.50
  -5   4  -3   51.09    7.10
  -6  -4  -3    6.90    4.30
  -6  -4  -3   14.90    5.30
  -6   4  -3    7.80    5.00
  -6   4  -3    2.50    3.60
  -7  -4  -3  181.98   11.10
  -7  -4  -3  160.78   12.20
  -7   4  -3  185.58   13.10
  -7   4  -3  169.38   12.10
  -8  -4  -3    1.40    5.90
  -8  -4  -3   -2.70    7.70
  -8   4  -3   -3.20    6.40
  -8   4  -3   -8.90    6.00
  -8  -5   3  118.99   11.00
  -8   5   3  116.89    9.50
  -7  -5   3   40.50    6.60
  -7   5   3   42.60    6.00
  -6  -5   3  138.59    8.80
   6   5  -3  127.79   10.00
  -6   5   3  143.09    8.50
  -5  -5   3  614.24   18.80
  -5  -5   3  660.63   21.40
  -5   5   3  611.74   20.90
   5   5  -3  608.54   22.60
  -4  -5   3 1178.28   35.40
   4  -5  -3 1177.78   36.90
  -4  -5   3 1225.88   33.50
   4   5  -3 1197.08   36.90
  -4   5   3 1217.28   35.40
   4   5  -3 1182.78   34.00
  -3  -5   3  940.61   25.90
  -3  -5   3  891.41   26.80
   3  -5  -3  918.21   28.40
   3   5  -3  930.61   26.00
  -3   5   3  892.71   26.60
   3   5  -3  900.61   28.20
  -3   5   3  924.21   27.10
   2  -5  -3  530.65   17.50
   2  -5  -3  529.95   15.70
  -2  -5   3  557.14   16.10
  -2  -5   3  536.15   16.10
   2   5  -3  532.45   15.70
  -2   5   3  543.95   15.80
   2   5  -3  535.75   17.50
   2   5  -3  555.84   15.80
  -2   5   3  513.55   16.60
   1  -5  -3   95.19    4.50
  -1  -5   3   99.69    3.70
   1  -5  -3   96.39    4.80
  -1  -5   3  104.29    4.80
   1  -5  -3   93.49    3.20
   1   5  -3   94.39    4.30
  -1   5   3   89.79    4.60
  -1   5   3  101.89    5.00
   1   5  -3  103.79    3.60
   0  -5   3 3016.20   81.69
   0  -5  -3 2871.31   81.09
   0  -5  -3 2843.52   80.89
   0   5   3 3088.99   81.29
   0   5  -3 3038.70   79.49
   0   5  -3 3070.49   79.39
   0   5  -3 2963.20   81.59
   0   5   3 3005.90   80.99
  -1  -5  -3  351.16   11.50
   1  -5   3  374.26   10.80
  -1  -5  -3  351.06   12.10
   1   5   3  345.87   11.90
  -1   5  -3  352.56   10.50
  -1   5  -3  354.06   12.70
   1   5   3  356.36   11.80
  -2  -5  -3  127.49    6.80
  -2  -5  -3  129.89    5.70
   2  -5   3  126.69    5.20
  -2   5  -3  125.29    7.20
  -2   5  -3  124.59    5.10
   2   5   3  112.69    5.80
  -3  -5  -3   44.50    3.80
  -3  -5  -3   50.99    5.10
  -3   5  -3   45.70    3.60
  -3   5  -3   42.90    5.40
  -4  -5  -3 1219.98   35.70
  -4  -5  -3 1173.68   37.10
  -4   5  -3 1209.38   38.50
  -4   5  -3 1217.08   35.60
  -5  -5  -3 1437.96   44.90
  -5  -5  -3 1522.05   43.30
  -5   5  -3 1425.96   45.70
  -5   5  -3 1429.86   43.20
  -6  -5  -3   59.59    8.20
  -6  -5  -3   66.69    7.10
  -6   5  -3   61.09    8.00
  -6   5  -3   45.00    5.90
  -7  -5  -3    4.60    5.70
  -7  -5  -3    9.30    4.80
  -7   5  -3    4.50    5.70
  -7   5  -3    1.20    4.60
  -8  -5  -3   36.80    6.90
  -8  -5  -3   59.29   10.20
  -8   5  -3   41.10    9.00
  -8   5  -3   31.60    7.90
  -8  -6   3   22.90    6.10
  -8   6   3   18.20    4.70
  -7  -6   3  184.88   12.10
  -7   6   3  219.08   11.80
  -6  -6   3   11.60    3.60
   6   6  -3   17.80    5.90
  -6   6   3   13.50    3.60
  -5  -6   3   64.39    4.30
  -5  -6   3   71.69    6.10
  -5   6   3   68.09    5.50
   5   6  -3   67.89    6.80
  -4  -6   3 1969.90   56.49
  -4  -6   3 2031.50   54.19
   4   6  -3 1978.00   54.59
  -4   6   3 2038.80   56.39
   4   6  -3 1919.91   57.79
   3  -6  -3   20.30    3.60
  -3  -6   3   17.50    2.40
  -3  -6   3   11.80    2.30
  -3   6   3   22.10    3.00
   3   6  -3   18.20    2.10
  -3   6   3   17.90    2.60
   3   6  -3   14.40    2.90
  -2  -6   3 3395.96   87.89
   2  -6  -3 3228.48   89.59
  -2  -6   3 3134.39   87.99
   2   6  -3 3197.88   89.59
  -2   6   3 3288.57   88.79
   2   6  -3 3302.57   87.59
   2   6  -3 3161.18   87.39
  -2   6   3 3355.76   87.39
   1  -6  -3   31.70    2.80
  -1  -6   3   33.00    2.10
  -1  -6   3   41.60    3.40
   1  -6  -3   29.60    3.00
   1   6  -3   36.50    2.30
  -1   6   3   34.80    3.30
   1   6  -3   34.40    2.60
   0  -6  -3  546.45   15.60
   0  -6  -3  591.64   17.70
   0  -6   3  570.54   17.80
   0  -6  -3  537.65   17.10
   0  -6   3  588.54   15.80
   0   6   3  562.44   17.10
   0   6   3  547.45   17.40
   0   6  -3  568.04   16.00
   0   6  -3  552.94   17.70
  -1  -6  -3  653.73   19.80
  -1  -6  -3  670.63   19.50
  -1  -6  -3  657.33   20.70
  -1   6  -3  662.03   18.90
   1   6   3  673.03   20.00
  -1   6  -3  668.83   19.10
  -1   6  -3  686.83   21.50
  -2  -6  -3 4452.25  123.59
  -2  -6  -3 4681.73  125.29
   2  -6   3 4620.64  123.39
  -2   6  -3 4673.73  126.19
   2   6   3 4630.44  124.09
  -2   6  -3 4518.65  123.19
  -3  -6  -3  128.19    6.10
  -3  -6  -3  130.99    7.60
  -3   6  -3  129.39    8.30
  -3   6  -3  125.09    6.00
  -4  -6  -3  584.24   18.50
  -4  -6  -3  573.14   20.10
  -4   6  -3  559.24   18.40
  -4   6  -3  485.05   20.30
  -5  -6  -3   57.09    5.60
  -5  -6  -3   51.39    6.70
  -5   6  -3   50.29    7.10
  -5   6  -3   51.69    5.20
  -6  -6  -3  787.32   25.60
  -6  -6  -3  761.32   28.20
  -6   6  -3  764.82   26.50
  -6   6  -3  765.92   29.00
  -7  -6  -3   24.20    6.60
  -7  -6  -3   26.00    5.10
  -7   6  -3   26.30    6.10
  -7   6  -3   42.90    8.10
  -8  -6  -3   75.99   11.70
  -8   6  -3   86.69   10.60
  -8   6  -3   96.39   12.20
  -8  -7   3   94.29   10.90
  -8   7   3   80.69    9.00
  -7  -7   3   12.80    4.80
  -7   7   3   13.80    4.60
   7   7  -3   19.30    6.50
  -6  -7   3  154.98    9.90
  -6  -7   3  140.69    6.50
  -6   7   3  165.08    9.20
   6   7  -3  155.28   11.00
  -5  -7   3  563.64   20.00
  -5  -7   3  557.44   16.70
  -5   7   3  574.54   19.50
   5   7  -3  549.25   21.10
  -4  -7   3   74.09    5.80
  -4  -7   3   75.19    3.90
   4   7  -3   66.89    6.80
  -4   7   3   64.99    5.30
  -3  -7   3  746.93   20.50
  -3  -7   3  710.93   22.10
   3  -7  -3  712.43   23.60
  -3   7   3  688.83   22.10
   3   7  -3  696.63   23.10
  -3   7   3  693.93   21.10
   3   7  -3  723.43   20.30
  -2  -7   3  750.62   22.30
   2  -7  -3  724.73   23.60
  -2  -7   3  773.62   21.90
   2   7  -3  759.72   21.70
   2   7  -3  756.32   23.70
   2   7  -3  754.82   21.40
  -2   7   3  730.23   22.90
  -2   7   3  766.82   21.20
   1  -7  -3  236.48    9.20
  -1  -7   3  246.18    8.90
   1  -7  -3  243.58    9.00
  -1  -7   3  236.48    8.00
   1   7  -3  233.88    8.50
   1   7  -3  245.18    7.80
   0  -7  -3    4.70    1.90
   0  -7  -3    3.80    0.90
   0  -7  -3    2.40    1.40
   0  -7   3    3.60    0.80
   0   7  -3    6.20    1.50
   0   7   3    3.90    1.80
   0   7   3    7.00    1.80
   0   7  -3    1.10    1.50
  -1  -7  -3  418.66   12.70
  -1  -7  -3  393.76   12.90
  -1  -7  -3  394.56   14.10
  -1   7  -3  411.56   12.30
  -1   7  -3  408.16   12.50
   1   7   3  425.26   13.20
  -1   7  -3  403.26   14.70
  -2  -7  -3  764.52   24.10
  -2  -7  -3  758.72   22.30
   2  -7   3  729.93   22.30
   2   7   3  761.92   22.70
  -2   7  -3  757.92   22.10
  -2   7  -3  765.72   25.00
  -3  -7  -3  682.53   23.40
  -3  -7  -3  707.23   21.30
  -3   7  -3  694.33   21.40
  -3   7  -3  717.03   24.50
  -4  -7  -3   79.09    5.30
  -4  -7  -3   83.99    6.90
  -4   7  -3   68.69    7.20
  -4   7  -3   80.49    5.60
  -5  -7  -3   34.20    6.00
  -5  -7  -3   34.60    4.30
  -5   7  -3   31.40    4.50
  -5   7  -3   25.70    5.50
  -6  -7  -3  214.68   13.20
  -6  -7  -3  239.98   11.30
  -6   7  -3  211.28   13.50
  -6   7  -3  210.18   11.40
  -7  -7  -3   47.90    7.50
  -7  -7  -3   71.59    9.90
  -7   7  -3   70.69   10.30
  -7   7  -3   65.79    8.10
  -8  -7  -3  130.39   15.70
  -8   7  -3  130.29   12.80
  -8   7  -3  146.19   13.00
  -8  -8   3   58.89    8.20
  -8   8   3   76.19    8.90
  -7  -8   3  202.08   12.90
  -7   8   3  175.58   11.10
   7   8  -3  189.98   13.60
  -6  -8   3   11.50    4.20
   6   8  -3    3.70    4.60
  -6   8   3    0.90    3.10
  -5  -8   3  136.09    5.40
  -5  -8   3  140.29    8.80
  -5   8   3  129.49    7.60
   5   8  -3  134.89    9.20
  -4  -8   3    3.80    2.70
  -4  -8   3    1.70    1.50
  -4   8   3   -2.00    2.30
   4   8  -3    1.50    2.70
  -3  -8   3  960.00   29.60
  -3  -8   3 1020.90   27.80
   3  -8  -3  990.00   31.30
  -3   8   3  990.90   29.80
  -3   8   3  953.90   28.40
   3   8  -3 1010.00   31.00
   3   8  -3  997.90   27.40
  -2  -8   3 1295.97   36.10
   2  -8  -3 1250.47   38.20
  -2  -8   3 1284.47   36.70
   2   8  -3 1255.47   35.60
   2   8  -3 1322.97   36.10
   2   8  -3 1223.18   38.00
  -2   8   3 1324.07   35.30
  -2   8   3 1335.77   37.50
  -1  -8   3  405.66   12.80
   1  -8  -3  411.36   14.20
   1  -8  -3  396.46   13.90
   1   8  -3  401.16   13.20
   1   8  -3  440.06   12.80
   0  -8  -3 1202.98   32.10
   0  -8  -3 1158.18   34.70
   0  -8  -3 1185.88   34.10
   0  -8   3 1239.38   33.00
   0   8  -3 1181.38   33.10
   0   8  -3 1138.69   34.60
  -1  -8  -3   37.00    3.00
  -1  -8  -3   42.50    3.10
  -1  -8  -3   40.80    4.40
  -1   8  -3   43.40    2.60
  -1   8  -3   42.30    3.20
   1   8   3   39.20    3.20
  -1   8  -3   43.60    4.50
  -2  -8  -3  794.72   23.40
  -2  -8  -3  821.82   25.70
   2   8   3  774.32   23.70
  -2   8  -3  784.02   26.20
  -2   8  -3  808.72   23.30
  -3  -8  -3  981.50   31.10
  -3  -8  -3  978.60   28.40
   3   8   3  955.60   28.90
  -3   8  -3  982.80   28.80
  -4  -8  -3  130.09    6.40
  -4  -8  -3  114.39    8.50
  -4   8  -3  120.89    7.30
  -5  -8  -3  133.19    6.90
  -5  -8  -3  112.99    9.20
  -5   8  -3  106.69    7.40
  -5   8  -3  111.09    9.80
  -6  -8  -3   15.10    4.40
  -6  -8  -3   25.50    6.40
  -6   8  -3   19.80    4.70
  -6   8  -3   25.80    6.70
  -7  -8  -3  556.34   19.40
  -7  -8  -3  498.45   22.90
  -7   8  -3  505.35   24.30
  -7   8  -3  514.35   21.00
  -8  -8  -3   10.10    9.30
  -8   8  -3  -13.70    7.80
  -8   8  -3    8.60    6.90
  -8  -9   3  156.78   12.80
  -8   9   3  145.29   11.30
  -7  -9   3   57.39    8.20
   7   9  -3   55.89    9.30
  -7   9   3   63.99    7.70
  -6  -9   3    3.40    3.90
   6   9  -3    6.90    4.40
  -6   9   3    4.40    3.10
  -5  -9   3  734.43   19.60
  -5  -9   3  682.33   24.00
  -5   9   3  644.54   22.90
   5   9  -3  703.03   25.20
  -4  -9   3   86.39    4.10
  -4  -9   3   92.69    6.70
  -4   9   3   74.59    5.70
   4   9  -3   80.59    6.80
  -3  -9   3   25.30    3.40
  -3  -9   3   25.20    3.00
   3  -9  -3   27.10    4.60
   3   9  -3   23.00    1.80
  -3   9   3   23.80    3.40
  -3   9   3   23.60    2.80
   3   9  -3   26.90    4.10
   2  -9  -3   69.29    5.40
  -2  -9   3   67.09    4.40
  -2   9   3   68.09    4.80
   2   9  -3   61.89    4.00
   2   9  -3   64.79    5.20
  -2   9   3   69.79    3.30
   2   9  -3   68.89    3.50
   1  -9  -3    1.10    2.10
  -1  -9   3    2.80    1.40
   1  -9  -3    1.80    1.80
   1   9  -3    1.10    1.70
   1   9  -3    1.80    1.50
   0  -9   3 3617.94   98.19
   0  -9  -3 3768.02   97.09
   0  -9  -3 3660.83   99.39
   0  -9  -3 3518.55   99.99
   0   9  -3 3598.54   99.99
   0   9  -3 3750.42   98.49
  -1  -9  -3   50.49    4.80
  -1  -9  -3   54.89    3.60
  -1  -9  -3   51.69    3.70
  -1   9  -3   57.99    3.80
  -1   9  -3   46.60    4.70
  -1   9  -3   55.89    3.20
   1   9   3   54.89    3.80
  -2  -9  -3   55.29    5.60
  -2  -9  -3   57.99    3.50
  -2   9  -3   63.69    3.70
   2   9   3   54.69    4.00
  -3  -9  -3   29.40    5.00
  -3  -9  -3   21.50    3.00
  -3   9  -3   22.80    3.00
   3   9   3   24.20    3.70
  -4  -9  -3  645.74   23.60
  -4  -9  -3  651.83   20.10
  -4   9  -3  665.13   21.40
  -5  -9  -3  229.18   12.80
  -5  -9  -3  239.78    9.90
  -5   9  -3  221.48   10.50
  -6  -9  -3   24.70    4.10
  -6  -9  -3   14.70    5.80
  -6   9  -3   10.90    4.10
  -6   9  -3   23.90    6.50
  -7  -9  -3   10.00    6.20
  -7   9  -3   -3.50    6.10
  -7   9  -3    8.00    5.20
  -8 -10   3  157.88   13.00
  -8  10   3  163.48   12.00
  -7 -10   3   54.39    8.20
  -7  10   3   56.69    7.20
   7  10  -3   33.20    7.70
  -6 -10   3  478.15   19.80
  -6  10   3  484.95   18.70
   6  10  -3  502.55   21.20
  -5 -10   3  130.99    8.80
  -5  10   3  130.79    8.00
   5  10  -3  133.89    9.10
  -4 -10   3  897.11   28.00
  -4  10   3  843.12   27.30
   4  10  -3  851.61   28.70
   3 -10  -3   93.69    7.30
  -3 -10   3   74.89    5.60
  -3  10   3   82.09    5.70
   3  10  -3   91.19    6.70
   3  10  -3   82.59    3.30
  -3  10   3   80.29    4.80
  -2 -10   3 3978.70  107.89
   2 -10  -3 4025.30  109.49
   2  10  -3 3949.70  109.29
   2  10  -3 3879.91  106.29
  -2  10   3 3969.40  105.49
  -1 -10   3  535.45   16.50
   1 -10  -3  524.65   17.60
   1 -10  -3  520.45   17.70
   1  10  -3  524.25   16.70
   1  10  -3  498.55   17.90
   1  10  -3  556.54   16.50
   0 -10  -3  279.47   11.40
   0 -10  -3  306.67   10.90
   0 -10   3  291.37    9.80
   0  10  -3  285.27   11.30
   0  10  -3  296.97   10.10
  -1 -10  -3  125.19    5.50
  -1 -10  -3  116.39    7.00
  -1 -10  -3  125.19    5.80
  -1  10  -3  126.09    7.20
  -1  10  -3  117.29    5.70
  -1  10  -3  123.69    5.30
  -2 -10  -3  390.46   15.30
  -2 -10  -3  392.36   12.70
  -2  10  -3  400.76   13.00
   2  10   3  379.96   13.10
  -3 -10  -3  311.97   10.50
  -3 -10  -3  309.37   13.60
   3  10   3  303.17   11.40
  -3  10  -3  304.67   11.30
  -4 -10  -3   74.69    7.50
  -4 -10  -3   83.99    4.90
  -4  10  -3   85.59    5.80
  -5 -10  -3   74.89    8.70
  -5 -10  -3   89.89    5.80
  -5  10  -3   88.89    6.70
  -6 -10  -3  466.85   21.30
  -6 -10  -3  493.25   16.40
  -6  10  -3  465.65   21.90
  -6  10  -3  489.95   18.70
  -7 -10  -3    9.90    6.30
  -7  10  -3    2.70    6.40
  -7  10  -3   10.20    5.30
  -8 -11   3  268.27   16.20
  -8  11   3  208.58   14.30
  -7 -11   3    8.90    5.60
  -7  11   3    0.50    4.00
   7  11  -3   -8.40    5.80
  -6 -11   3   11.60    4.70
  -6  11   3   13.10    3.90
   6  11  -3    9.30    4.70
  -5 -11   3 1763.42   52.59
   5  11  -3 1750.42   53.49
  -5  11   3 1716.93   51.39
  -4 -11   3 1080.79   33.50
  -4  11   3 1051.29   32.70
   4  11  -3 1040.30   34.00
  -3 -11   3  848.12   27.00
   3 -11  -3  887.21   29.00
   3  11  -3  838.12   28.00
   3  11  -3  841.12   23.50
  -3  11   3  862.41   27.10
  -3  11   3  844.42   24.80
  -2 -11   3 1231.48   35.30
   2 -11  -3 1217.58   37.00
  -2  11   3 1196.68   32.80
   2  11  -3 1206.68   33.60
   2  11  -3 1137.69   36.40
  -1 -11   3   13.10    2.30
   1 -11  -3   15.90    2.90
   1 -11  -3   16.10    3.10
   1  11  -3   16.20    2.70
   1  11  -3   15.30    3.10
   1  11  -3   15.50    2.40
   0 -11   3  282.97    9.80
   0 -11  -3  279.87   10.90
   0 -11  -3  266.97   11.30
   0  11  -3  284.97   11.40
   0  11  -3  283.17   10.00
  -1 -11  -3  445.56   16.40
  -1 -11  -3  448.26   14.00
  -1 -11  -3  449.36   14.60
  -1  11  -3  432.46   16.50
  -1  11  -3  452.25   14.30
  -2 -11  -3  100.09    7.30
  -2 -11  -3   93.99    4.90
   2  11   3   84.59    5.20
  -2  11  -3  101.09    5.20
  -3 -11  -3  766.62   26.10
  -3 -11  -3  754.22   22.20
  -3  11  -3  745.13   23.30
   3  11   3  737.13   22.90
  -4 -11  -3   98.69    8.30
  -4 -11  -3   91.19    5.10
  -4  11  -3   85.29    6.00
  -5 -11  -3  492.95   15.60
  -5 -11  -3  473.55   20.40
  -5  11  -3  483.65   17.80
  -6 -11  -3  201.38    8.80
  -6 -11  -3  185.38   13.60
  -6  11  -3  189.68   11.10
  -6  11  -3  160.78   13.70
  -7 -11  -3  111.69   12.20
  -7  11  -3  107.59    9.60
  -7  11  -3  146.09   13.40
  -8 -12   3   -3.30    7.20
  -8  12   3   -3.00    5.10
  -7 -12   3  187.58   13.90
  -7  12   3  175.18   11.00
   7  12  -3  167.28   13.60
  -6 -12   3   29.40    5.80
  -6  12   3   36.30    5.70
   6  12  -3   34.00    6.40
  -5 -12   3  150.88    9.70
   5  12  -3  145.79   10.00
  -5  12   3  138.49    8.70
  -4 -12   3   88.69    8.30
   4  12  -3   99.09    7.70
  -4  12   3  101.29    6.90
  -3 -12   3 1442.16   42.70
  -3  12   3 1404.16   42.60
  -3  12   3 1438.16   40.20
   3  12  -3 1499.15   38.80
   3  12  -3 1381.26   43.50
   2 -12  -3   82.19    6.70
   2 -12  -3   72.29    5.70
  -2 -12   3   72.59    5.50
  -2  12   3   73.99    3.60
   2  12  -3   81.19    6.40
   2  12  -3   77.29    4.00
   1 -12  -3  651.13   21.80
   1 -12  -3  647.94   21.70
  -1 -12   3  657.83   20.50
   1  12  -3  689.03   22.50
   1  12  -3  648.04   20.60
   0 -12  -3  140.49    7.10
   0 -12   3  141.49    6.30
   0 -12  -3  144.19    7.90
   0  12  -3  114.59    6.30
   0  12  -3  139.19    7.40
  -1 -12  -3  138.79    6.60
  -1 -12  -3  138.09    6.10
  -1 -12  -3  138.59    8.20
  -1  12  -3  134.49    6.30
  -2 -12  -3   77.59    4.80
  -2 -12  -3   89.99    7.70
  -2  12  -3   78.69    4.90
  -3 -12  -3 1909.11   56.59
  -3 -12  -3 1898.21   51.99
  -3  12  -3 1888.11   53.29
   3  12   3 1831.22   52.59
  -4 -12  -3   50.69    4.00
  -4 -12  -3   57.99    7.20
  -4  12  -3   57.19    5.20
  -5 -12  -3    4.00    2.50
  -5 -12  -3   -2.60    4.40
  -5  12  -3   -0.20    3.00
  -6 -12  -3   11.10    6.20
  -6  12  -3    8.30    4.20
  -7 -12  -3  209.98   15.40
  -7  12  -3  222.88   16.10
  -7  12  -3  186.48   12.20
  -8 -13   3  227.18   17.90
  -8  13   3  225.98   14.40
  -7 -13   3   17.70    7.20
   7  13  -3   12.40    5.80
  -7  13   3    9.70    4.30
  -6 -13   3  171.38   11.90
   6  13  -3  193.38   12.80
  -6  13   3  184.88   10.90
  -5 -13   3  540.75   20.90
  -5  13   3  523.65   19.70
   5  13  -3  544.75   21.60
  -4 -13   3 1222.98   40.20
  -4  13   3 1384.86   40.20
   4  13  -3 1325.27   41.40
  -3 -13   3  243.78   11.40
  -3  13   3  242.78   10.90
   3  13  -3  241.58    7.40
   3  13  -3  242.88   11.60
  -3  13   3  233.48    8.80
  -2 -13   3  903.41   27.90
   2 -13  -3  873.21   28.30
   2 -13  -3  885.41   29.40
   2  13  -3  912.21   29.20
   2  13  -3  886.51   26.00
  -2  13   3  932.11   25.10
   1 -13  -3  525.15   18.60
   1 -13  -3  508.75   18.20
  -1 -13   3  529.05   17.30
   1  13  -3  527.25   17.20
   1  13  -3  513.95   18.80
   0 -13   3  105.89    5.60
   0 -13  -3   96.39    6.20
   0 -13  -3  102.29    7.00
   0  13   3   98.79    3.80
   0  13  -3   96.89    6.50
  -1 -13  -3   35.90    3.70
  -1 -13  -3   33.90    4.50
  -1 -13  -3   32.40    4.10
  -1  13  -3   31.80    3.90
  -2 -13  -3   15.60    2.40
  -2 -13  -3    9.80    3.60
  -2  13  -3   16.90    2.80
  -3 -13  -3  559.34   21.90
  -3 -13  -3  598.54   18.10
   3  13   3  586.44   18.70
  -3  13  -3  614.84   19.50
  -4 -13  -3  523.65   16.10
  -4 -13  -3  520.25   21.20
  -4  13  -3  516.05   18.20
  -5 -13  -3  100.59    9.70
  -5 -13  -3  120.59    5.80
  -5  13  -3  106.29    7.90
  -6 -13  -3   12.60    6.20
  -6  13  -3   17.50    4.70
  -7 -13  -3   20.70    9.10
  -7  13  -3   41.30    6.20
  -7  13  -3   51.59    9.00
  -8 -14   3   67.29   10.50
   8  14  -3   62.19   11.50
  -8  14   3   42.60    7.40
  -7 -14   3    2.30    6.30
   7  14  -3  -12.50    5.30
  -7  14   3   -2.60    3.80
  -6 -14   3  646.74   25.70
  -6  14   3  663.53   24.10
   6  14  -3  662.03   26.30
  -5 -14   3   58.29    7.60
   5  14  -3   61.49    7.90
  -5  14   3   54.99    6.40
  -4 -14   3    7.50    3.60
  -4  14   3    6.90    3.20
   4  14  -3    3.90    3.60
  -3 -14   3  391.16   15.50
  -3  14   3  387.56   12.80
   3  14  -3  375.36   15.90
   3  14  -3  391.36   11.20
  -3  14   3  381.86   15.20
  -2 -14   3  634.14   21.50
   2 -14  -3  639.84   23.40
   2 -14  -3  655.43   22.00
   2  14  -3  653.13   23.00
   2  14  -3  660.83   19.70
  -1 -14   3  807.02   25.50
   1 -14  -3  815.22   26.70
   1 -14  -3  818.72   26.90
   1  14  -3  863.61   27.40
   1  14  -3  806.72   25.40
   0 -14   3    1.80    2.30
   0 -14  -3    1.50    2.80
   0 -14  -3   -1.50    2.30
   0  14  -3    2.70    2.60
   0  14   3    2.40    1.10
  -1 -14  -3  443.06   17.80
  -1 -14  -3  465.65   15.90
  -1 -14  -3  474.65   15.10
  -1  14  -3  473.55   15.80
   1  14   3  459.25   14.60
  -2 -14  -3  590.94   22.10
  -2 -14  -3  628.64   19.00
  -2  14  -3  576.74   19.40
  -3 -14  -3   70.99    7.30
  -3 -14  -3   63.39    4.50
  -3  14  -3   63.69    6.00
   3  14   3   61.09    5.40
  -4 -14  -3   82.29    4.80
  -4 -14  -3   69.89    8.00
  -4  14  -3   71.49    6.10
  -5 -14  -3  147.09   11.80
  -5 -14  -3  156.78    6.50
  -5  14  -3  141.79    8.90
  -6 -14  -3  434.86   20.80
  -6  14  -3  441.66   18.30
  -7 -14  -3   13.40    7.60
  -7  14  -3    0.10    5.10
  -7  14  -3   16.00    9.80
  -7 -15   3   41.00    8.20
  -7  15   3   22.20    4.70
   7  15  -3   23.50    6.50
  -6 -15   3   55.19    8.50
  -6  15   3   45.60    6.40
   6  15  -3   45.10    8.20
  -5 -15   3   -0.20    4.40
  -5  15   3    2.90    3.10
   5  15  -3   -4.30    4.00
  -4 -15   3    2.60    3.50
  -4  15   3    1.70    3.30
   4  15  -3    6.60    3.60
  -3 -15   3  593.24   21.00
   3  15  -3  582.34   16.80
  -3  15   3  582.54   17.90
  -3  15   3  556.84   20.50
   3  15  -3  598.34   16.40
   3  15  -3  572.44   21.50
  -2 -15   3  220.28   10.50
   2 -15  -3  206.68   10.30
   2  15  -3  235.58   11.30
   2  15  -3  216.38    8.40
  -1 -15   3  959.00   29.10
   1 -15  -3  809.02   29.60
   1 -15  -3 1019.30   30.90
   1  15  -3  998.10   31.00
   1  15  -3  944.11   29.00
   0 -15  -3  229.78   11.10
   0 -15  -3  194.78    9.90
   0 -15   3  221.98    9.30
   0  15  -3  220.28   10.50
   0  15   3  216.98    7.30
  -1 -15  -3 1163.38   37.70
  -1 -15  -3 1234.28   35.70
  -1  15  -3 1169.88   35.50
   1  15   3 1234.18   34.30
  -2 -15  -3  257.07   12.90
  -2 -15  -3  274.07   10.50
  -2  15  -3  266.17   10.90
  -3 -15  -3  227.18   12.60
  -3 -15  -3  244.58    9.30
   3  15   3  233.78    9.50
  -3  15  -3  245.78   10.40
  -4 -15  -3   51.99    7.80
  -4 -15  -3   64.99    4.70
  -4  15  -3   60.49    5.70
  -5 -15  -3  384.36   19.80
  -5 -15  -3  429.66   13.70
  -5  15  -3  385.76   16.20
  -6 -15  -3   34.70    7.80
  -6  15  -3   27.80    5.70
  -7 -15  -3   51.69   10.00
  -7  15  -3   35.80    9.00
  -7  15  -3   39.70    6.30
  -7 -16   3  132.49   12.90
   7  16  -3  146.19   14.10
  -7  16   3  134.89   10.90
  -6 -16   3   -4.10    5.10
  -6  16   3    0.30    3.70
   6  16  -3    3.80    5.70
  -5 -16   3   12.70    4.90
   5  16  -3    1.10    4.20
  -5  16   3    4.10    3.40
  -4 -16   3   92.49    8.50
  -4  16   3  102.29    8.00
   4  16  -3  116.59    9.20
  -3 -16   3 1194.68   37.80
  -3  16   3 1239.98   37.90
   3  16  -3 1150.18   38.30
   3  16  -3 1224.78   32.90
   3  16  -3 1207.58   33.20
  -3  16   3 1211.08   34.30
  -2 -16   3  201.28   10.30
   2 -16  -3  205.38   10.20
   2  16  -3  193.48   10.60
   2  16  -3  206.88    8.20
  -1 -16   3  126.69    7.50
   1 -16  -3  121.69    8.10
   1 -16  -3  129.59    8.60
   1  16  -3  118.69    7.10
  -1  16   3  122.29    4.50
   1  16  -3  123.69    9.00
   0 -16  -3  134.39    8.30
   0 -16  -3  122.19    8.40
   0 -16   3  133.09    7.20
   0  16   3  135.39    5.30
   0  16  -3  135.29    8.40
  -1 -16  -3  992.50   33.20
  -1 -16  -3 1010.10   31.00
   1  16   3 1022.80   29.50
  -1  16  -3 1040.10   31.20
  -2 -16  -3  301.47   11.70
  -2 -16  -3  283.37   14.00
  -2  16  -3  314.77   12.10
  -3 -16  -3  245.48   13.40
  -3 -16  -3  246.88    9.50
   3  16   3  228.88    9.60
  -3  16  -3  239.88   10.60
  -4 -16  -3   65.99    4.90
  -4 -16  -3   68.79    8.70
  -4  16  -3   79.79    6.40
  -5 -16  -3   11.90    5.80
  -5  16  -3   11.40    3.90
  -6 -16  -3    7.90    7.20
  -6  16  -3    1.80    4.50
  -7 -16  -3  121.59   14.70
  -7  16  -3  142.09   12.10
  -7  16  -3  132.29   16.40
  -7 -17   3    4.40    6.50
  -7  17   3   15.00    6.10
   7  17  -3   25.70    8.50
  -6 -17   3   11.20    6.40
   6  17  -3   -1.90    5.90
  -6  17   3   -2.00    3.90
  -5 -17   3   66.29    8.60
  -5  17   3   58.69    7.30
   5  17  -3   56.09    8.10
  -4 -17   3  586.44   22.20
  -4  17   3  574.14   21.50
   4  17  -3  566.34   22.30
  -3 -17   3    2.70    3.80
  -3  17   3   11.30    3.50
  -3  17   3    8.70    2.90
   3  17  -3    9.30    3.80
   3  17  -3    7.80    1.40
   3  17  -3    5.90    2.70
   2 -17  -3   90.79    6.90
  -2 -17   3   90.29    7.30
   2  17  -3   88.09    5.60
   2  17  -3   90.89    8.00
   1 -17  -3   64.79    7.70
   1 -17  -3   68.79    6.30
  -1 -17   3   76.09    6.50
   1  17  -3   66.69    5.80
   1  17  -3   76.79    6.90
  -1  17   3   65.89    3.10
   0 -17  -3  394.56   15.40
   0 -17   3  374.06   14.40
   0 -17  -3  373.36   15.90
   0  17  -3  386.86   15.60
   0  17   3  388.66   12.00
  -1 -17  -3  946.81   29.20
  -1 -17  -3  885.61   31.20
  -1  17  -3  948.51   29.30
   1  17   3  963.50   27.70
  -2 -17  -3  187.78   11.40
  -2 -17  -3  211.88    9.50
  -2  17  -3  224.18   10.40
  -3 -17  -3  187.38   11.80
  -3 -17  -3  177.68    8.20
  -3  17  -3  169.18    9.10
  -4 -17  -3   40.70    3.80
  -4 -17  -3   35.40    6.90
  -4  17  -3   41.40    5.60
  -5 -17  -3  227.68   15.50
  -5  17  -3  241.58   12.00
  -6 -17  -3   54.49    9.20
  -6  17  -3   46.40    6.60
  -7 -18   3   23.70    8.60
   7  18  -3    9.50    8.10
  -7  18   3   24.50    7.20
  -6 -18   3   26.40    7.60
   6  18  -3   20.30    6.30
  -6  18   3   19.10    5.20
  -5 -18   3   -5.50    4.80
  -5  18   3    9.30    4.30
   5  18  -3   -1.50    5.30
  -4 -18   3  631.94   24.30
   4  18  -3  645.64   24.80
  -4  18   3  667.13   23.90
  -3 -18   3  251.47   12.80
   3  18  -3  240.48    8.30
  -3  18   3  246.98   12.40
   3  18  -3  225.58   12.60
   3  18  -3  256.87    7.90
  -2 -18   3  127.99    9.20
   2 -18  -3  128.29    8.40
  -2  18   3  125.59    5.40
   2  18  -3  124.39    8.90
   2  18  -3  123.79    6.60
  -1 -18   3  140.39    8.50
   1 -18  -3  147.09    9.00
  -1  18   3  144.09    5.30
   1  18  -3  146.69    9.70
   1  18  -3  144.49    8.30
   0 -18  -3  221.48   11.60
   0 -18  -3  218.48   11.20
   0 -18   3  236.68   10.70
   0  18  -3  251.87   11.80
   0  18   3  224.88    8.10
  -1 -18  -3   29.60    5.00
  -1 -18  -3   42.70    6.00
   1  18   3   50.19    4.50
  -2 -18  -3  919.41   27.70
  -2 -18  -3  869.31   31.20
  -2  18  -3  877.61   28.20
   2  18   3  903.81   27.80
  -3 -18  -3  346.67   12.30
  -3 -18  -3  332.17   16.80
  -3  18  -3  326.87   13.60
  -4 -18  -3  392.66   19.50
  -4 -18  -3  400.96   13.00
  -4  18  -3  393.56   15.70
  -5 -18  -3  112.99   11.90
  -5  18  -3  123.59    9.20
  -6 -18  -3   31.60    9.60
  -6  18  -3   30.70    5.70
  -7 -19   3   -0.60    8.10
   7  19  -3   -0.40    8.10
  -7  19   3   11.80    6.30
  -6 -19   3   85.39   11.60
  -6  19   3   96.19    8.60
   6  19  -3   75.39   10.70
  -5 -19   3  536.15   22.60
  -5  19   3  503.85   20.80
   5  19  -3  521.15   22.60
  -4 -19   3    2.60    4.90
  -4  19   3    2.00    3.80
   4  19  -3    2.00    4.20
  -3 -19   3   20.30    4.70
   3  19  -3   22.10    5.30
   3  19  -3   13.70    2.30
  -3  19   3   13.80    4.40
   2 -19  -3   49.30    6.30
  -2 -19   3   50.79    6.50
  -2  19   3   49.50    3.70
   2  19  -3   46.30    5.10
   2  19  -3   42.10    6.10
  -1 -19   3  463.15   17.50
   1 -19  -3  431.66   17.80
   1  19  -3  419.96   17.90
  -1  19   3  449.36   13.30
   1  19  -3  440.86   16.80
   0 -19  -3   12.90    4.90
   0 -19  -3    4.30    3.50
   0 -19   3    9.10    4.20
   0  19  -3   15.50    5.10
   0  19   3    7.50    2.20
  -1 -19  -3   26.70    4.90
  -1 -19  -3   23.90    5.30
   1  19   3   31.00    3.60
  -2 -19  -3  194.68    9.20
  -2 -19  -3  153.08   11.20
  -2  19  -3  168.58    9.60
   2  19   3  174.38    9.10
  -3 -19  -3   42.40    5.40
  -3 -19  -3   31.20    6.20
  -3  19  -3   42.70    5.80
  -4 -19  -3    3.30    5.90
  -4  19  -3    8.50    3.80
  -5 -19  -3   98.59   11.50
  -5  19  -3   87.39    8.70
  -6 -19  -3  290.07   20.80
  -6  19  -3  347.17   15.30
  -6 -20   3    1.50    6.80
   6  20  -3    5.10    6.40
  -5 -20   3   83.99   10.20
   5  20  -3   89.99   11.00
  -5  20   3   77.69    8.80
  -4 -20   3    5.80    5.00
  -4  20   3   16.10    4.50
   4  20  -3   14.40    5.10
  -3 -20   3   31.60    5.70
  -3  20   3   17.30    4.20
   3  20  -3   22.50    5.40
   3  20  -3   25.60    3.30
  -2 -20   3  153.98    9.60
   2 -20  -3  128.09    9.30
   2  20  -3  134.09    9.60
   2  20  -3  134.19    7.90
  -2  20   3  140.19    6.00
   1 -20  -3  548.55   21.30
  -1 -20   3  545.65   20.10
  -1  20   3  538.55   16.20
   1  20  -3  579.14   21.60
   1  20  -3  540.45   19.90
   0 -20   3   81.09    6.70
   0 -20  -3   68.39    7.80
   0  20   3   70.49    4.70
   0  20  -3   77.99    7.70
  -1 -20  -3   55.49    7.80
   1  20   3   44.80    4.90
  -2 -20  -3  477.05   20.80
   2  20   3  502.75   17.50
  -2  20  -3  479.95   18.00
  -3 -20  -3  701.23   27.60
  -3  20  -3  697.43   23.90
  -4 -20  -3   50.99    9.50
  -4  20  -3   51.79    6.70
  -5 -20  -3   10.20    6.10
  -5  20  -3    6.50    4.30
  -6 -20  -3   64.29   11.60
  -6  20  -3   64.49    8.60
  -6 -21   3   76.89    9.90
  -6  21   3  110.09   11.00
   6  21  -3  106.59   12.40
  -5 -21   3  203.88   14.70
  -5  21   3  199.48   12.20
   5  21  -3  188.18   13.90
  -4 -21   3  492.25   21.20
   4  21  -3  466.05   21.00
  -4  21   3  489.75   20.20
  -3 -21   3    6.30    4.80
   3  21  -3    6.10    2.30
  -3  21   3    8.10    4.70
   3  21  -3    8.20    5.10
   2 -21  -3   90.29    8.40
  -2 -21   3  105.89    8.50
  -2  21   3  104.59    5.00
   2  21  -3   97.09    8.90
   2  21  -3   92.79    6.80
   1 -21  -3  403.56   18.10
  -1 -21   3  411.06   17.00
   1  21  -3  450.75   17.30
   1  21  -3  463.45   18.70
  -1  21   3  435.66   13.40
   0 -21  -3  571.14   22.60
   0 -21   3  574.04   20.80
   0  21   3  575.64   17.70
   0  21  -3  586.44   22.40
   0  21  -3  582.14   21.80
  -1 -21  -3   68.69    8.20
   1  21   3   77.29    6.30
  -2 -21  -3    2.50    5.20
  -2  21  -3   -1.80    3.10
   2  21   3   -4.50    3.60
  -3 -21  -3   94.89   11.00
  -3  21  -3   75.69    7.50
  -4 -21  -3  321.07   18.30
  -4  21  -3  337.07   14.80
  -5 -21  -3  123.59   14.00
  -5  21  -3  152.28   10.60
  -6 -22   3   27.60    7.90
  -6  22   3   45.20    7.80
   6  22  -3   33.40    9.20
  -5 -22   3   -4.80    6.40
   5  22  -3    8.40    6.10
  -5  22   3    4.80    5.10
  -4 -22   3  157.78   12.20
  -4  22   3  180.88   11.50
   4  22  -3  163.48   12.50
  -3 -22   3  149.99   11.30
  -3  22   3  153.48   11.10
   3  22  -3  154.58   11.60
  -2 -22   3  332.97   15.40
   2 -22  -3  342.17   16.10
   2  22  -3  321.37   16.10
  -2  22   3  342.97   11.10
   2  22  -3  348.27   13.30
   1 -22  -3    8.30    4.20
  -1 -22   3    6.40    3.80
   1  22  -3    9.70    4.10
  -1  22   3    2.90    2.10
   1  22  -3    6.50    4.50
   0 -22  -3    0.60    3.80
   0 -22   3    5.00    3.50
   0  22  -3    3.00    3.80
   0  22  -3   -2.70    4.20
   0  22   3    0.70    2.40
  -1 -22  -3  198.38   12.60
   1  22   3  191.58    9.00
  -2 -22  -3 1268.17   42.90
  -2  22  -3 1235.58   39.20
   2  22   3 1281.27   38.20
  -3 -22  -3    5.00    6.10
  -3  22  -3    8.60    4.10
  -4 -22  -3   78.89   10.70
  -4  22  -3   70.69    8.10
  -5 -22  -3    6.80    8.50
  -5  22  -3    5.40    4.60
  -5 -23   3   30.70    8.60
  -5  23   3   34.40    5.80
   5  23  -3   33.10    7.90
  -4 -23   3  363.16   18.70
   4  23  -3  390.96   19.10
  -4  23   3  355.76   17.00
  -3 -23   3  261.87   14.60
  -3  23   3  252.97   14.40
   3  23  -3  255.27   14.90
  -2 -23   3   14.20    5.00
   2 -23  -3    8.00    4.60
   2  23  -3    9.60    4.00
   2  23  -3   15.10    5.20
  -2  23   3   15.30    3.00
   1 -23  -3   62.59    8.60
  -1 -23   3   62.69    7.50
  -1  23   3   58.59    4.50
   1  23  -3   80.59    9.50
   1  23  -3   73.79    8.70
   0 -23   3   16.50    4.70
   0 -23  -3    7.90    4.80
   0  23  -3   19.70    5.40
   0  23   3   23.70    3.50
   0  23  -3   35.80    6.00
  -1 -23  -3  373.66   18.50
   1  23   3  388.66   14.10
  -1  23  -3  378.46   16.10
  -2 -23  -3   86.69   10.50
   2  23   3   85.89    7.80
  -2  23  -3   83.39    7.80
  -3 -23  -3   30.60    7.40
  -3  23  -3   33.30    5.20
  -4 -23  -3   14.70    6.40
  -4  23  -3    5.30    4.50
  -5 -23  -3   31.90    9.90
  -5  23  -3   27.50    5.90
  -5 -24   3   52.59    8.40
   5  24  -3   43.50    7.80
  -5  24   3   46.70    8.10
  -4 -24   3   21.80    7.00
  -4  24   3   17.50    5.00
   4  24  -3   17.70    6.40
  -3 -24   3  273.77   15.30
   3  24  -3  275.77   15.70
  -3  24   3  267.17   15.00
  -2 -24   3  165.98   12.00
   2 -24  -3  162.38   11.70
   2  24  -3  180.38   10.00
   2  24  -3  164.78   12.10
  -1 -24   3  200.08   11.80
   1 -24  -3  195.48   12.50
   1  24  -3  162.88   10.90
   1  24  -3  195.28   12.70
   0 -24   3   87.79    8.00
   0 -24  -3   64.79    8.60
   0  24   3   70.19    5.60
   0  24  -3   80.39    9.60
   0  24  -3   60.89    8.70
  -1 -24  -3  163.38   12.40
  -1  24  -3  171.38   10.80
   1  24   3  167.08    8.70
  -2 -24  -3   61.39    8.90
  -2  24  -3   50.99    6.60
   2  24   3   53.19    7.30
  -3 -24  -3   61.39    9.10
  -3  24  -3   81.89    8.70
  -4 -24  -3    1.80    7.70
  -4  24  -3    7.10    4.80
  -5 -25   3   78.79   10.40
  -5  25   3   89.99   11.80
   5  25  -3  102.89   13.00
  -4 -25   3  128.39   12.90
  -4  25   3  158.08   11.70
   4  25  -3  103.59   11.80
  -3 -25   3   25.70    7.20
   3  25  -3   23.90    6.90
  -3  25   3   33.90    6.50
   2 -25  -3   20.00    5.40
  -2 -25   3   23.00    5.90
   2  25  -3   17.00    5.70
   2  25  -3   30.60    5.60
   1 -25  -3  207.18   13.30
  -1 -25   3  210.68   12.60
   1  25  -3  205.38   13.50
   1  25  -3  214.68   12.50
   0 -25  -3  656.93   26.10
   0 -25   3  635.94   23.70
   0  25  -3  632.34   24.70
   0  25  -3  649.83   25.60
  -1 -25  -3   -3.10    5.20
   1  25   3    9.80    4.20
  -1  25  -3    9.30    4.60
  -2 -25  -3   -5.00    6.20
   2  25   3    2.80    5.60
  -2  25  -3    6.50    4.40
  -3 -25  -3   10.30    7.00
  -3  25  -3   17.00    5.10
  -4 -25  -3   -9.60    7.90
  -4  25  -3    0.90    4.70
  -4 -26   3  -10.20    6.80
  -4  26   3    9.80    6.00
   4  26  -3   -1.70    6.20
  -3 -26   3   -3.30    5.90
  -3  26   3   -6.50    5.00
   3  26  -3    0.90    6.00
   2 -26  -3  524.85   22.00
  -2 -26   3  521.85   22.20
   2  26  -3  537.85   21.70
   2  26  -3  515.75   22.60
  -1 -26   3   36.90    6.40
   1 -26  -3   32.80    6.40
   1  26  -3   40.50    7.30
   1  26  -3   27.20    6.20
   0 -26  -3   -3.80    4.90
   0 -26   3    0.80    4.50
   0  26  -3    9.40    5.70
   0  26  -3   10.10    5.90
  -1 -26  -3   64.39    8.30
  -1  26  -3   66.69    8.90
  -1  26  -3   79.59    9.60
  -2 -26  -3  137.19   12.50
  -2  26  -3  128.39   10.60
  -3 -26  -3  156.48   16.00
  -3  26  -3  153.78   11.40
  -4 -26  -3   19.40    9.40
  -4  26  -3    8.10    4.80
  -4 -27   3  176.28   14.10
  -4  27   3  156.38   14.30
   4  27  -3  177.48   14.60
  -3 -27   3  120.09   12.60
   3  27  -3  106.39   12.00
  -3  27   3  123.29   12.90
  -2 -27   3    5.30    5.80
   2  27  -3   14.70    6.20
  -1 -27   3   15.00    5.90
   1 -27  -3   11.30    4.80
   1  27  -3   11.40    6.20
   1  27  -3   14.10    5.60
   0 -27   3   30.30    6.30
   0 -27  -3   45.20    7.20
   0  27  -3   42.80    7.80
   0  27  -3   26.60    7.50
  -1 -27  -3  121.99   11.60
  -1  27  -3  143.09   13.30
  -1  27  -3  102.39   12.40
  -1  27  -3  115.39   10.90
  -2 -27  -3   29.20    7.80
  -2  27  -3   14.00    5.70
  -3 -27  -3  170.48   16.40
  -3  27  -3  124.39   10.90
  -3 -28   3  194.38   14.70
   3  28  -3  187.18   14.10
  -3  28   3  192.88   15.50
  -2 -28   3   13.80    6.00
   2  28  -3   12.30    6.50
  -1 -28   3   12.50    6.10
   1 -28  -3   16.60    6.70
   1  28  -3    6.50    6.60
   1  28  -3   14.10    6.00
   0 -28   3   12.30    5.70
   0 -28  -3   22.90    6.90
   0  28  -3   14.80    6.30
   0  28  -3    4.90    6.80
  -1 -28  -3   34.40    8.60
  -1  28  -3   54.09    9.40
  -1  28  -3   48.10    8.20
  -1  28  -3   50.09    7.60
  -2 -28  -3   27.10    8.40
  -2  28  -3   12.60    6.00
  -2  28  -3   37.80    8.20
  -2 -29   3  106.39   11.80
   2  29  -3  121.39   12.60
  -1 -29   3   47.60    7.60
   1 -29  -3   44.50    8.60
   1  29  -3   37.20    7.30
   1  29  -3   56.39    7.80
   0 -29   3    3.90    5.50
   0 -29  -3    4.30    6.70
   0  29  -3   -6.40    6.50
   0  29  -3    2.30    7.00
  -1 -29  -3   16.40    8.40
  -1  29  -3   45.40    9.20
  -1  29  -3   44.50    9.10
  -1  29  -3   24.20    6.90
  -2 -29  -3   -7.80    8.00
  -2  29  -3    3.60    5.60
  -1 -30   3   19.20    6.60
   1 -30  -3    8.90    6.80
   1  30  -3   17.30    7.00
   0 -30   3   40.10    6.80
   0 -30  -3   40.30    9.30
   0  30  -3   38.00    8.70
   0  30  -3   34.40    9.10
  -9   0   4   -0.30    6.60
  -8   0   4   66.49    8.00
  -7   0   4    1.50    3.80
  -6   0   4    5.30    2.80
   6   0  -4    2.70    3.90
   5   0  -4   -0.30    3.20
  -5   0   4    8.70    2.80
   5   0  -4    0.60    3.30
   4   0  -4  694.83   22.30
  -4   0   4  681.93   21.40
   4   0  -4  682.03   22.80
   3   0  -4   -1.50    1.80
   3   0  -4    0.00    1.80
  -3   0   4    1.10    1.20
  -2   0   4 5999.60  162.48
   2   0  -4 6219.68  162.78
   2   0  -4 6136.29  163.58
   2   0  -4 6061.49  163.68
  -1   0   4    0.40    1.20
  -1   0   4    1.30    1.40
   1   0  -4   -0.20    1.30
  -1   0   4    1.30    0.60
   0   0  -4   22.40    2.80
   0   0   4   20.20    1.90
   0   0  -4   19.50    1.70
  -1   0  -4    0.00    1.10
   1   0   4    1.20    1.10
  -1   0  -4   -0.30    1.50
  -2   0  -4  803.12   23.90
   2   0   4  789.72   23.20
  -2   0  -4  821.72   25.40
  -3   0  -4   -0.40    2.50
  -3   0  -4   -1.60    1.70
  -4   0  -4 1257.57   39.40
  -4   0  -4 1304.17   38.60
  -5   0  -4   -1.70    3.70
  -5   0  -4   -4.60    2.90
  -6   0  -4   16.70    4.70
  -6   0  -4    4.80    4.10
  -7   0  -4   -4.10    5.70
  -7   0  -4    0.60    4.90
  -8   0  -4  289.07   17.50
  -8   0  -4  275.07   18.10
  -9  -1   4  213.68   16.00
  -9   1   4  235.08   15.70
  -8  -1   4  232.48   13.40
  -8   1   4  233.58   13.30
  -7  -1   4  409.06   17.30
  -7   1   4  406.56   17.10
  -6  -1   4   34.30    4.80
  -6   1   4   28.80    4.30
   6   1  -4   39.40    5.90
   5  -1  -4  271.57   12.80
   5  -1  -4  258.87   12.10
  -5  -1   4  277.17   11.20
  -5   1   4  265.47   10.90
   5   1  -4  251.17   12.10
   5   1  -4  254.37   11.50
  -4  -1   4 1912.91   52.99
   4  -1  -4 1896.81   53.99
   4  -1  -4 1895.01   54.09
  -4   1   4 1868.41   52.89
   4   1  -4 1839.02   54.19
   4   1  -4 1857.21   53.49
   3  -1  -4  601.44   19.30
   3  -1  -4  615.14   19.20
  -3  -1   4  596.84   18.10
  -3   1   4  598.84   18.20
   3   1  -4  602.64   19.40
   3   1  -4  570.54   18.60
   2  -1  -4  357.06   11.80
  -2  -1   4  351.46   11.80
  -2  -1   4  365.86   10.80
   2  -1  -4  343.37   12.00
   2  -1  -4  362.96   11.40
  -2   1   4  352.36   11.00
   2   1  -4  377.96   11.10
   2   1  -4  341.37   11.70
   2   1  -4  330.57   12.00
  -1  -1   4  976.10   27.10
  -1  -1   4  990.70   29.00
   1  -1  -4  971.40   28.90
  -1  -1   4 1023.70   27.30
  -1   1   4 1038.70   28.00
   1   1  -4  989.70   28.90
  -1   1   4 1003.90   27.70
   0  -1  -4  108.49    4.10
   0  -1  -4  107.89    5.20
   0  -1   4  115.29    3.60
   0   1   4  109.59    4.30
   0   1  -4   99.39    3.60
   0   1  -4  107.79    5.30
   1  -1   4  510.05   14.70
  -1  -1  -4  518.75   16.80
  -1  -1  -4  521.25   15.60
  -1   1  -4  506.65   15.10
   1   1   4  532.35   15.20
  -1   1  -4  478.85   16.70
   2  -1   4 1085.49   30.80
  -2  -1  -4 1090.09   32.80
  -2  -1  -4 1100.89   31.80
  -2   1  -4 1104.19   31.30
  -2   1  -4 1091.49   33.10
  -3  -1  -4   60.59    5.50
  -3  -1  -4   55.59    4.80
  -3   1  -4   58.39    5.80
  -3   1  -4   55.79    4.30
  -4  -1  -4   -2.30    3.00
  -4  -1  -4   -2.20    2.90
  -4   1  -4    3.90    3.50
  -4   1  -4    2.10    2.40
  -5  -1  -4  514.85   19.80
  -5  -1  -4  539.25   20.40
  -5   1  -4  555.94   21.10
  -5   1  -4  550.14   19.70
  -6  -1  -4  654.33   24.50
  -6  -1  -4  678.83   24.50
  -6   1  -4  661.03   24.20
  -6   1  -4  642.04   24.80
  -7  -1  -4   13.00    5.80
  -7  -1  -4    1.50    5.50
  -7   1  -4   13.30    5.60
  -7   1  -4   16.80    6.20
  -8  -1  -4  212.38   16.80
  -8  -1  -4  209.88   15.40
  -8   1  -4  238.28   16.40
  -8   1  -4  212.88   16.30
  -9  -2   4   79.59   10.60
  -9   2   4   67.29    9.50
  -8  -2   4   20.30    5.50
  -8   2   4   19.30    5.50
  -7  -2   4  133.79    9.60
  -7   2   4  152.88    9.80
  -6  -2   4    6.20    3.20
  -6   2   4   10.70    3.20
   6   2  -4    4.70    4.20
   5  -2  -4 1840.22   54.29
   5  -2  -4 1866.51   54.39
  -5  -2   4 1934.21   53.19
  -5   2   4 1804.22   52.89
   5   2  -4 1773.02   52.89
   5   2  -4 1821.82   54.69
   4  -2  -4  175.98    8.80
   4  -2  -4  180.08    8.60
  -4  -2   4  173.68    7.80
   4   2  -4  170.78    9.20
  -4   2   4  185.58    8.10
   4   2  -4  183.88    8.30
   3  -2  -4  353.66   12.90
  -3  -2   4  351.26   11.50
   3  -2  -4  358.46   12.40
  -3   2   4  364.16   11.90
   3   2  -4  335.07   11.90
   3   2  -4  344.57   12.90
   2  -2  -4   69.49    4.50
  -2  -2   4   64.79    4.20
   2  -2  -4   68.09    3.90
  -2  -2   4   76.49    3.30
   2   2  -4   75.99    3.40
  -2   2   4   69.79    4.00
   2   2  -4   72.89    3.90
  -2   2   4   69.39    4.10
   2   2  -4   68.49    4.30
  -2   2   4   69.99    3.50
  -1  -2   4 1888.11   52.69
  -1  -2   4 1972.80   54.89
  -1  -2   4 1979.10   52.79
   1  -2  -4 1947.21   54.79
   1   2  -4 1952.30   54.69
  -1   2   4 2127.19   54.09
   0  -2  -4  249.28    8.30
   0  -2  -4  248.18    9.10
   0   2   4  253.67    8.30
   0   2  -4  242.68    9.30
   1  -2   4  262.87    8.00
  -1  -2  -4  254.27    9.20
  -1  -2  -4  253.97    9.80
   1   2   4  269.37    8.90
  -1   2  -4  258.47   10.40
  -1   2  -4  263.97    8.30
   2  -2   4  211.38    7.50
  -2  -2  -4  201.28    9.00
  -2  -2  -4  224.38    8.60
  -2   2  -4  216.98    9.60
  -2   2  -4  211.08    7.70
  -3  -2  -4  689.53   23.20
  -3  -2  -4  747.13   23.10
  -3   2  -4  717.73   24.20
  -3   2  -4  722.33   22.10
  -4  -2  -4   69.99    6.50
  -4  -2  -4   68.29    6.90
  -4   2  -4   61.59    7.50
  -4   2  -4   64.49    5.40
  -5  -2  -4   -0.40    3.30
  -5  -2  -4    1.50    3.90
  -5   2  -4   -1.50    3.60
  -5   2  -4    1.30    2.90
  -6  -2  -4  152.58   10.40
  -6  -2  -4  168.28   11.20
  -6   2  -4  153.78   11.30
  -6   2  -4  174.48   10.70
  -7  -2  -4   87.99   10.80
  -7  -2  -4   76.39    9.80
  -7   2  -4   75.09   10.80
  -7   2  -4   91.19    9.60
  -8  -2  -4   88.89   11.80
  -8  -2  -4  100.89   12.50
  -8   2  -4   75.59   10.40
  -8   2  -4   76.99   10.00
  -8  -3   4  112.09   10.40
  -8   3   4  115.09    9.90
  -7  -3   4  493.95   19.80
  -7   3   4  504.15   19.70
  -6  -3   4   -1.10    2.80
  -6   3   4    0.70    2.80
   6   3  -4    3.00    4.30
  -5  -3   4  887.21   26.90
   5  -3  -4  856.81   28.10
   5   3  -4  821.82   28.10
   5   3  -4  842.12   26.40
  -5   3   4  787.82   26.20
   4  -3  -4  531.65   19.20
  -4  -3   4  562.04   17.90
   4  -3  -4  546.65   18.50
   4   3  -4  548.25   17.80
   4   3  -4  539.85   19.30
  -4   3   4  564.44   18.00
  -3  -3   4  303.47   10.40
   3  -3  -4  289.67   11.60
   3  -3  -4  285.17   10.80
  -3  -3   4  301.67   10.10
   3   3  -4  306.67   11.70
   3   3  -4  301.67   10.50
  -3   3   4  302.57   10.50
   2  -3  -4  563.34   17.10
  -2  -3   4  571.44   16.50
  -2  -3   4  581.84   17.60
   2  -3  -4  570.24   18.30
   2   3  -4  558.84   18.40
   2   3  -4  591.24   16.50
  -2   3   4  590.14   17.30
  -2   3   4  576.44   17.50
  -2   3   4  563.34   17.30
   2   3  -4  558.04   17.30
  -1  -3   4 3391.76   90.59
   1  -3  -4 3288.57   90.39
   1  -3  -4 3315.57   89.49
   1  -3  -4 3289.77   89.29
  -1  -3   4 3207.48   88.19
   1   3  -4 3259.97   90.19
  -1   3   4 3540.45   89.99
   1   3  -4 3304.67   88.19
   0  -3  -4  220.88    8.40
   0  -3  -4  229.38    7.90
   0   3  -4  218.68    8.70
   0   3   4  228.28    8.10
  -1  -3  -4  688.73   21.20
   1  -3   4  698.23   19.20
  -1  -3  -4  689.43   20.80
   1   3   4  674.83   20.40
  -1   3  -4  687.83   22.00
  -1   3  -4  682.83   19.30
   2  -3   4   31.40    2.50
  -2  -3  -4   26.30    3.50
  -2  -3  -4   29.60    3.90
  -2   3  -4   30.20    4.20
  -2   3  -4   24.10    2.50
  -3  -3  -4    1.80    2.20
  -3  -3  -4    3.70    2.40
  -3   3  -4   -0.40    2.50
  -3   3  -4    2.40    1.80
  -4  -3  -4  126.09    8.00
  -4  -3  -4  126.99    8.10
  -4   3  -4  104.99    8.30
  -4   3  -4  124.39    6.80
  -5  -3  -4  187.88   11.00
  -5  -3  -4  179.78   10.20
  -5   3  -4  176.98   11.10
  -5   3  -4  173.48    9.40
  -6  -3  -4  285.57   13.80
  -6  -3  -4  281.27   14.70
  -6   3  -4  301.67   14.10
  -6   3  -4  310.07   16.10
  -7  -3  -4   38.30    6.60
  -7  -3  -4   18.60    6.40
  -7   3  -4   23.30    7.40
  -7   3  -4   27.20    6.20
  -8  -3  -4  106.79   14.40
  -8  -3  -4   93.19   11.70
  -8   3  -4   93.19   10.80
  -8   3  -4  107.19   13.20
  -8  -4   4  131.29   11.40
  -8   4   4  127.59   10.20
  -7  -4   4   35.10    6.00
   7   4  -4   28.20    7.00
  -7   4   4   38.50    6.20
  -6  -4   4  779.62   26.30
   6   4  -4  797.32   28.30
  -6   4   4  776.12   26.10
  -5  -4   4   63.19    5.80
   5   4  -4   65.79    6.00
  -5   4   4   56.69    5.50
   5   4  -4   61.89    7.10
   4  -4  -4  167.48    9.30
   4  -4  -4  166.28    8.20
  -4  -4   4  169.28    7.70
   4   4  -4  166.88    9.10
   4   4  -4  174.48    7.50
  -4   4   4  175.38    7.90
  -3  -4   4  886.01   26.00
  -3  -4   4  892.31   25.90
   3  -4  -4  922.81   26.50
   3  -4  -4  902.71   27.80
  -3   4   4  889.31   26.40
   3   4  -4  905.21   26.00
   3   4  -4  871.41   27.70
  -3   4   4  872.11   26.30
   2  -4  -4 2707.33   72.49
  -2  -4   4 2482.85   70.29
   2  -4  -4 2671.83   70.79
  -2  -4   4 2639.34   71.49
  -2   4   4 2646.04   70.89
   2   4  -4 2534.05   72.49
   2   4  -4 2579.64   71.09
  -2   4   4 2569.44   71.19
   2   4  -4 2647.24   70.19
   1  -4  -4  772.22   23.40
   1  -4  -4  782.92   24.10
  -1  -4   4  844.12   24.40
   1  -4  -4  810.82   22.70
  -1  -4   4  791.92   22.00
   1   4  -4  824.82   21.80
  -1   4   4  849.41   23.90
   1   4  -4  770.62   23.90
   0  -4  -4  158.08    6.30
   0  -4  -4  140.59    6.40
   0   4  -4  158.98    7.10
   0   4   4  159.98    6.40
  -1  -4  -4 1962.70   55.49
   1  -4   4 2036.60   53.59
  -1  -4  -4 2001.90   55.49
   1   4   4 2017.90   55.09
  -1   4  -4 1983.00   53.59
  -1   4  -4 1933.51   56.49
   2  -4   4 3910.61  104.39
  -2  -4  -4 3903.81  105.99
  -2  -4  -4 3992.30  106.29
  -2   4  -4 3748.53  107.39
  -2   4  -4 3870.31  104.39
  -3  -4  -4   26.60    4.30
  -3  -4  -4   30.10    4.10
  -3   4  -4   29.30    3.40
  -3   4  -4   27.30    4.80
  -4  -4  -4  763.52   25.10
  -4  -4  -4  807.42   26.00
  -4   4  -4  774.42   24.40
  -4   4  -4  747.93   26.70
  -5  -4  -4  672.93   22.70
  -5  -4  -4  621.24   23.00
  -5   4  -4  634.94   24.10
  -5   4  -4  617.84   21.70
  -6  -4  -4    2.30    4.60
  -6  -4  -4    7.30    5.00
  -6   4  -4    4.40    4.00
  -6   4  -4    6.60    5.50
  -7  -4  -4    3.10    4.90
  -7  -4  -4    3.80    5.50
  -7   4  -4   13.70    6.80
  -7   4  -4   13.30    5.20
  -8  -4  -4  139.89   15.60
  -8   4  -4  142.29   13.90
  -8  -5   4  259.87   14.60
  -8   5   4  241.68   13.20
  -7  -5   4   31.20    5.80
   7   5  -4   28.70    6.80
  -6  -5   4   67.99    6.70
  -6   5   4   73.49    6.50
   6   5  -4   72.09    8.10
  -5  -5   4  284.67   12.30
  -5   5   4  304.27   12.20
   5   5  -4  305.37   13.90
   4  -5  -4  329.77   14.10
  -4  -5   4  324.57   11.40
  -4  -5   4  355.06   12.60
  -4   5   4  336.67   12.50
   4   5  -4  340.97   14.10
   4   5  -4  347.77   11.80
  -3  -5   4 1734.73   47.40
   3  -5  -4 1682.73   49.40
   3  -5  -4 1700.53   47.60
  -3  -5   4 1705.43   47.50
   3   5  -4 1696.53   47.20
   3   5  -4 1657.33   49.40
  -3   5   4 1694.23   48.00
  -3   5   4 1745.63   47.60
  -2  -5   4 1108.09   30.90
  -2  -5   4 1092.89   31.70
   2  -5  -4 1114.19   32.90
   2  -5  -4 1109.49   30.80
   2   5  -4 1102.19   33.10
   2   5  -4 1108.39   31.40
  -2   5   4 1115.99   31.90
  -2   5   4 1053.79   30.90
   2   5  -4 1136.49   30.50
   1  -5  -4   57.09    3.60
   1  -5  -4   63.89    4.30
  -1  -5   4   51.69    2.60
   1  -5  -4   65.29    2.90
  -1  -5   4   58.29    4.40
   1   5  -4   59.29    2.20
  -1   5   4   58.09    4.10
   1   5  -4   62.79    4.00
   0  -5  -4   27.60    2.90
   0  -5  -4   27.40    2.90
   0   5   4   33.30    3.20
   0   5  -4   31.10    3.50
  -1  -5  -4  397.66   13.70
   1  -5   4  448.06   12.30
  -1  -5  -4  395.26   13.90
  -1   5  -4  409.86   12.00
  -1   5  -4  415.56   15.00
  -2  -5  -4   10.80    2.50
   2  -5   4    9.50    1.70
  -2  -5  -4    4.60    2.30
  -2   5  -4   10.20    3.50
  -2   5  -4    8.00    1.40
  -3  -5  -4   60.99    5.80
  -3  -5  -4   59.59    5.00
  -3   5  -4   62.29    6.20
  -3   5  -4   58.49    4.20
  -4  -5  -4   50.49    5.80
  -4  -5  -4   42.40    5.30
  -4   5  -4   42.00    4.70
  -4   5  -4   50.99    6.80
  -5  -5  -4   65.29    7.30
  -5  -5  -4   73.09    7.00
  -5   5  -4   77.69    6.40
  -5   5  -4   88.09    8.30
  -6  -5  -4  114.89    8.50
  -6  -5  -4   97.49   10.00
  -6   5  -4  117.09    8.70
  -6   5  -4  107.79   10.90
  -7  -5  -4    3.40    4.90
  -7  -5  -4   -2.80    5.90
  -7   5  -4   12.60    5.10
  -7   5  -4   -8.50    6.00
  -8  -6   4    8.60    5.30
  -8   6   4   15.10    4.80
  -7  -6   4   68.99    8.40
   7   6  -4   79.29   10.30
  -7   6   4   77.39    7.70
  -6  -6   4  212.48   11.10
  -6   6   4  216.08   10.60
   6   6  -4  202.58   12.50
  -5  -6   4   63.39    5.80
  -5   6   4   79.79    5.80
   5   6  -4   77.59    7.20
  -4  -6   4  153.18    7.70
  -4  -6   4  158.68    6.50
   4  -6  -4  160.28    9.20
   4   6  -4  149.99    6.60
  -4   6   4  148.49    7.50
   4   6  -4  154.88    9.30
   3  -6  -4 1249.18   37.60
  -3  -6   4 1219.18   35.40
  -3  -6   4 1212.08   35.00
   3   6  -4 1237.58   34.80
  -3   6   4 1208.78   35.90
   3   6  -4 1250.67   37.40
  -3   6   4 1269.77   35.20
   2  -6  -4    0.90    1.00
  -2  -6   4    0.90    1.70
   2  -6  -4    4.60    2.10
  -2  -6   4    2.30    1.20
  -2   6   4    5.50    1.80
   2   6  -4    3.20    1.20
   2   6  -4    3.70    2.00
  -2   6   4    2.80    1.30
   2   6  -4    1.40    1.40
   1  -6  -4 1894.21   49.99
  -1  -6   4 1825.92   50.19
   1  -6  -4 1903.21   52.09
  -1  -6   4 1849.71   52.39
   1  -6  -4 1861.61   52.59
   1   6  -4 1849.21   52.09
   1   6  -4 1874.21   49.90
   0  -6  -4  256.77    9.50
   0  -6  -4  254.27    9.70
   0   6  -4  264.07    7.60
   0   6  -4  256.67   10.20
   0   6  -4  249.97    7.30
  -1  -6  -4   44.50    4.20
  -1  -6  -4   46.40    3.70
  -1   6  -4   44.60    2.40
  -1   6  -4   41.50    4.50
   2  -6   4    8.40    1.90
  -2  -6  -4    6.10    2.60
  -2  -6  -4    7.30    2.20
  -2   6  -4    8.90    1.60
  -2   6  -4    7.90    3.20
  -3  -6  -4 1107.59   34.80
  -3  -6  -4 1125.69   33.30
  -3   6  -4 1100.29   32.40
  -3   6  -4 1153.48   36.30
  -4  -6  -4  124.29    8.90
  -4  -6  -4  125.19    7.50
  -4   6  -4  130.19    7.10
  -4   6  -4  120.19    9.20
  -5  -6  -4 1531.45   48.80
  -5  -6  -4 1652.53   47.00
  -5   6  -4 1569.44   46.80
  -5   6  -4 1565.64   50.09
  -6  -6  -4    5.00    4.30
  -6  -6  -4    2.80    5.30
  -6   6  -4    7.20    4.10
  -6   6  -4    8.30    5.50
  -7  -6  -4  215.98   12.00
  -7  -6  -4  200.68   13.70
  -7   6  -4  195.48   12.90
  -7   6  -4  194.38   15.20
  -8  -7   4  383.76   18.60
  -8   7   4  385.46   17.50
  -7  -7   4   10.60    5.00
   7   7  -4   20.80    6.30
  -7   7   4    7.20    4.10
  -6  -7   4  288.77   13.20
  -6   7   4  276.57   12.60
   6   7  -4  266.87   14.50
  -5  -7   4  164.48    6.80
  -5  -7   4  165.28    8.90
  -5   7   4  141.29    8.10
   5   7  -4  157.18    9.80
  -4  -7   4 1177.88   32.60
  -4  -7   4 1147.19   34.30
   4  -7  -4 1161.78   36.60
   4   7  -4  971.60   35.20
   4   7  -4 1181.48   32.70
  -4   7   4 1227.28   34.70
  -3  -7   4    0.40    1.80
   3  -7  -4    1.00    2.70
  -3  -7   4    0.20    2.10
   3   7  -4    2.40    1.50
   3   7  -4    4.30    2.70
  -3   7   4    1.10    2.00
  -3   7   4    4.80    2.30
   2  -7  -4   94.49    6.20
  -2  -7   4  100.99    4.70
  -2  -7   4  104.89    5.40
   2   7  -4   89.99    6.20
  -2   7   4  103.09    5.50
   2   7  -4  100.69    4.70
   2   7  -4  100.79    4.40
  -2   7   4  101.69    4.30
   1  -7  -4 1383.36   40.40
   1  -7  -4 1381.76   40.00
  -1  -7   4 1388.76   38.20
   1   7  -4 1445.06   38.00
   1   7  -4 1396.66   40.00
   0  -7  -4  238.98    9.30
   0  -7  -4  248.08    9.70
   0   7  -4  244.18   10.00
   0   7  -4  246.18    7.60
   0   7  -4  236.88    7.30
  -1  -7  -4 1435.26   39.40
  -1  -7  -4 1384.56   41.00
  -1  -7  -4 1401.06   40.10
  -1   7  -4 1363.86   38.40
  -1   7  -4 1422.96   42.00
  -1   7  -4 1451.85   38.80
  -2  -7  -4   49.30    5.30
  -2  -7  -4   41.60    3.90
  -2   7  -4   44.00    5.60
  -2   7  -4   46.90    3.10
  -3  -7  -4    7.60    2.30
  -3  -7  -4    7.40    2.80
  -3   7  -4    7.70    3.60
  -3   7  -4    9.80    2.10
  -4  -7  -4  155.28    8.10
  -4  -7  -4  145.59    9.30
  -4   7  -4  157.58    8.10
  -4   7  -4  158.68   10.00
  -5  -7  -4  345.27   16.30
  -5  -7  -4  368.86   14.30
  -5   7  -4  366.76   14.10
  -5   7  -4  327.57   17.00
  -6  -7  -4   42.10    6.80
  -6  -7  -4   50.69    7.50
  -6   7  -4   41.80    7.30
  -6   7  -4   49.70    6.30
  -7  -7  -4   13.40    6.10
  -7  -7  -4    1.10    4.80
  -7   7  -4   -2.90    4.80
  -7   7  -4    2.80    6.20
  -8  -8   4   38.60    7.30
  -8   8   4   33.40    5.80
  -7  -8   4   -7.10    4.40
   7   8  -4    5.90    5.60
  -7   8   4   -3.30    3.90
  -6  -8   4  631.54   23.40
  -6   8   4  673.33   22.90
   6   8  -4  619.74   24.70
  -5  -8   4    9.50    2.60
  -5  -8   4    7.70    3.20
   5   8  -4    8.30    3.80
  -5   8   4    8.20    3.00
  -4  -8   4  386.76   12.60
  -4  -8   4  381.86   14.40
   4   8  -4  395.76   12.50
   4   8  -4  378.76   15.50
  -4   8   4  386.26   14.30
   3  -8  -4  295.57   12.80
  -3  -8   4  291.57   10.20
  -3  -8   4  285.57   10.90
  -3   8   4  295.47   10.00
   3   8  -4  285.87    9.60
   3   8  -4  297.97   12.50
  -3   8   4  277.17   11.20
   2  -8  -4 1709.93   49.30
  -2  -8   4 1652.53   47.40
  -2  -8   4 1665.93   47.00
   2   8  -4 1666.33   46.90
  -2   8   4 1742.43   48.30
   2   8  -4 1628.14   49.20
   2   8  -4 1749.03   46.40
  -2   8   4 1687.33   45.70
   1  -8  -4   53.79    4.30
  -1  -8   4   49.30    3.00
   1  -8  -4   58.09    4.60
   1   8  -4   52.69    2.80
   1   8  -4   52.99    4.00
   0  -8  -4  220.38    9.00
   0  -8  -4  229.18    9.50
   0  -8  -4  218.68    6.90
   0   8  -4  224.78    7.10
   0   8  -4  231.78    7.60
   0   8  -4  229.18    9.70
  -1  -8  -4  850.01   26.00
  -1  -8  -4  904.41   27.30
  -1  -8  -4  882.91   25.20
  -1   8  -4  838.52   27.80
  -1   8  -4  877.61   24.50
  -1   8  -4  887.41   25.00
  -2  -8  -4   56.39    5.60
  -2  -8  -4   52.89    4.40
  -2   8  -4   56.29    6.30
  -2   8  -4   58.09    3.60
  -3  -8  -4  348.07   14.70
  -3  -8  -4  334.27   12.10
  -3   8  -4  338.47   15.10
  -3   8  -4  330.67   11.80
  -4  -8  -4   66.59    5.30
  -4  -8  -4   74.39    7.40
  -4   8  -4   75.59    7.70
  -4   8  -4   62.79    6.00
  -5  -8  -4  101.89    7.40
  -5  -8  -4   81.79    8.60
  -5   8  -4   87.59    9.50
  -5   8  -4  104.39    7.00
  -6  -8  -4  667.43   22.10
  -6  -8  -4  602.24   25.20
  -6   8  -4  596.14   25.90
  -6   8  -4  641.14   22.90
  -7  -8  -4   27.60    7.40
  -7  -8  -4   31.90    5.70
  -7   8  -4   40.10    7.40
  -7   8  -4   38.40    6.70
  -8  -9   4  198.68   14.50
  -8   9   4  214.78   13.00
   8   9  -4  243.68   17.50
  -7  -9   4   93.39   10.20
   7   9  -4   87.39   11.30
  -7   9   4   83.19    8.20
  -6  -9   4   40.80    5.90
   6   9  -4   39.80    7.00
  -6   9   4   31.10    4.60
  -5  -9   4  122.29    5.90
  -5  -9   4  110.39    8.20
   5   9  -4  117.89    8.90
  -5   9   4  129.99    7.70
  -4  -9   4  505.75   15.60
   4  -9  -4  492.85   19.40
  -4  -9   4  506.15   17.80
  -4   9   4  482.15   17.40
   4   9  -4  505.65   15.20
  -3  -9   4  404.16   14.30
  -3  -9   4  408.16   13.40
   3  -9  -4  393.76   15.90
   3   9  -4  393.46   15.70
  -3   9   4  420.26   14.80
  -3   9   4  426.16   13.10
   3   9  -4  403.36   12.60
  -2  -9   4   78.39    5.10
   2  -9  -4   81.69    6.30
  -2  -9   4   80.29    4.70
   2   9  -4   80.79    4.10
   2   9  -4   83.59    4.40
   2   9  -4   83.49    6.40
   1  -9  -4  305.87   11.90
   1  -9  -4  303.07   11.60
  -1  -9   4  314.77   10.10
   1   9  -4  316.47    9.90
   1   9  -4  308.07   11.30
   0  -9  -4  267.37   10.90
   0  -9  -4  274.67    8.20
   0  -9  -4  275.67   10.50
   0   9  -4  273.97   11.10
   0   9  -4  280.77    9.00
  -1  -9  -4  394.56   13.70
  -1  -9  -4  410.16   12.90
  -1  -9  -4  390.06   14.80
  -1   9  -4  411.16   12.90
  -1   9  -4  408.36   12.30
  -1   9  -4  399.16   15.50
  -2  -9  -4  520.45   18.70
  -2  -9  -4  502.85   16.60
  -2   9  -4  507.45   19.20
  -2   9  -4  516.45   15.80
  -3  -9  -4   54.19    4.50
  -3  -9  -4   47.30    5.90
  -3   9  -4   65.09    7.20
  -3   9  -4   62.99    4.60
  -4  -9  -4    2.70    3.80
  -4  -9  -4    1.50    2.50
  -4   9  -4    1.30    2.80
  -4   9  -4    3.20    4.20
  -5  -9  -4  443.36   15.80
  -5  -9  -4  425.66   18.90
  -5   9  -4  413.76   19.70
  -5   9  -4  408.76   15.80
  -6  -9  -4   80.99   10.40
  -6  -9  -4   88.39    8.00
  -6   9  -4   78.69   10.70
  -6   9  -4   65.69    7.60
  -7  -9  -4  153.58   13.60
  -7   9  -4  167.38   13.80
  -7   9  -4  167.28   11.60
  -8 -10   4   -1.60    6.30
  -8  10   4   10.40    5.70
   8  10  -4   11.30    9.10
  -7 -10   4  116.79   11.00
   7  10  -4  112.69   11.60
  -7  10   4  117.19    9.10
  -6 -10   4   14.70    4.50
   6  10  -4   25.30    5.70
  -6  10   4   19.70    4.50
  -5 -10   4   92.99    4.90
  -5 -10   4   95.89    8.10
   5  10  -4   97.69    8.50
  -5  10   4   91.09    6.70
  -4 -10   4   32.50    3.90
   4 -10  -4   29.00    5.50
  -4 -10   4   39.30    5.20
  -4  10   4   30.00    4.40
   4  10  -4   36.90    3.00
   4  10  -4   35.00    5.40
  -3 -10   4  732.53   22.90
  -3 -10   4  762.62   21.80
   3 -10  -4  729.43   25.20
   3  10  -4  718.23   20.80
  -3  10   4  695.13   23.20
  -3  10   4  729.73   21.10
   3  10  -4  658.93   24.20
  -2 -10   4   70.19    4.60
   2 -10  -4   72.29    6.30
  -2 -10   4   70.79    4.80
   2  10  -4   76.99    4.40
   2  10  -4   71.19    4.20
   2  10  -4   72.39    6.30
   1 -10  -4 1766.22   50.99
  -1 -10   4 1722.03   48.70
   1 -10  -4 1734.13   50.59
   1  10  -4 1760.02   50.09
   1  10  -4 1840.52   48.70
   0 -10  -4  590.44   20.00
   0 -10   4  641.54   17.70
   0 -10  -4  584.24   19.30
   0  10  -4  606.44   17.90
   0  10  -4  569.24   20.00
  -1 -10  -4   -0.70    1.80
  -1 -10  -4    1.60    2.20
  -1 -10  -4    3.90    2.70
  -1  10  -4    3.60    2.20
  -1  10  -4    0.80    2.80
  -1  10  -4    2.20    1.10
  -2 -10  -4   40.40    5.40
  -2 -10  -4   37.30    4.00
  -2  10  -4   34.30    3.30
  -2  10  -4   37.40    6.20
  -3 -10  -4 1496.05   46.30
  -3 -10  -4 1521.15   43.10
  -3  10  -4 1490.75   47.20
  -3  10  -4 1532.75   43.10
  -4 -10  -4   11.90    3.10
  -4 -10  -4   17.30    4.80
  -4  10  -4   13.20    3.10
  -4  10  -4   17.80    4.50
  -5 -10  -4  276.37   11.40
  -5 -10  -4  264.87   14.80
  -5  10  -4  270.67   15.40
  -5  10  -4  277.67   12.10
  -6 -10  -4   49.90    8.80
  -6 -10  -4   50.69    5.90
  -6  10  -4   53.09    9.00
  -6  10  -4   44.40    5.90
  -7 -10  -4  233.98   16.40
  -7  10  -4  252.07   16.80
  -7  10  -4  242.58   13.70
  -8 -11   4  254.07   16.30
   8  11  -4  258.97   19.10
  -8  11   4  265.07   15.30
  -7 -11   4   75.69   10.30
  -7  11   4   48.40    6.50
   7  11  -4   51.59    8.50
  -6 -11   4   34.20    5.90
   6  11  -4   35.80    6.60
  -6  11   4   36.10    5.60
  -5 -11   4  117.59    8.60
  -5  11   4  109.79    7.80
   5  11  -4  126.29    9.40
  -4 -11   4  350.16   14.00
  -4 -11   4  355.26   11.10
   4 -11  -4  324.37   15.50
  -4  11   4  335.07   13.60
   4  11  -4  352.56   10.70
   4  11  -4  317.77   14.70
  -3 -11   4  982.10   30.90
  -3  11   4 1003.60   31.60
  -3  11   4 1045.00   28.90
   3  11  -4 1040.90   28.70
  -2 -11   4 1201.48   34.30
   2 -11  -4 1182.48   36.60
   2 -11  -4 1131.29   35.20
   2  11  -4 1168.08   33.70
   2  11  -4 1197.88   36.70
   1 -11  -4    6.40    2.80
   1 -11  -4    3.70    2.90
  -1 -11   4    5.90    2.00
   1  11  -4    8.60    2.20
   1  11  -4    6.10    2.40
   0 -11  -4  297.97   11.60
   0 -11  -4  309.87   12.50
   0 -11   4  305.17   10.00
   0  11  -4  293.57   12.20
   0  11  -4  304.37   10.40
  -1 -11  -4    6.60    2.80
  -1 -11  -4   17.20    2.70
  -1 -11  -4   15.60    2.90
  -1  11  -4   14.50    2.00
  -1  11  -4   16.90    2.70
  -1  11  -4   11.00    3.70
  -2 -11  -4  648.44   20.90
  -2  11  -4  716.73   24.70
  -2  11  -4  666.13   20.40
  -3 -11  -4  207.08    8.60
  -3 -11  -4  214.28   11.60
  -3  11  -4  200.38    8.70
  -3  11  -4  209.68   12.00
  -4 -11  -4   44.40    4.70
  -4 -11  -4   31.40    5.60
  -4  11  -4   43.10    4.70
  -4  11  -4   31.50    6.20
  -5 -11  -4   -0.60    3.00
  -5 -11  -4    0.10    4.50
  -5  11  -4    3.50    4.60
  -5  11  -4    3.10    2.90
  -6 -11  -4   52.09    8.50
  -6 -11  -4   52.99    6.90
  -6  11  -4   47.60    6.40
  -6  11  -4   46.50    8.30
  -7 -11  -4   69.49   10.80
  -7  11  -4   85.99   12.20
  -7  11  -4   77.29    9.70
  -8 -12   4   46.30    9.00
   8  12  -4   75.19   12.60
  -8  12   4   57.69    8.10
  -7 -12   4   13.80    6.30
   7  12  -4   12.20    6.40
  -7  12   4    8.20    4.60
  -6 -12   4  701.23   26.10
   6  12  -4  683.73   27.40
  -6  12   4  704.33   24.90
  -5 -12   4   68.79    7.10
  -5  12   4   62.39    6.30
   5  12  -4   64.19    7.60
  -4 -12   4    6.50    3.70
   4  12  -4    8.70    3.40
   4  12  -4   12.80    1.60
  -4  12   4   13.20    3.40
   3 -12  -4   36.30    5.20
  -3 -12   4   40.70    5.10
  -3  12   4   44.30    3.70
   3  12  -4   37.00    5.30
   3  12  -4   34.30    2.90
  -3  12   4   42.50    4.80
   2 -12  -4 1751.72   51.49
   2 -12  -4 1718.63   50.09
  -2 -12   4 1719.33   49.10
   2  12  -4 1684.63   51.29
   2  12  -4 1747.93   48.40
   1 -12  -4   -0.20    2.40
   1 -12  -4    1.90    2.70
  -1 -12   4    2.10    1.70
   1  12  -4    0.50    2.50
   1  12  -4   -2.80    2.00
   0 -12  -4   15.70    3.60
   0 -12  -4   13.70    3.40
   0 -12   4   18.50    2.40
   0  12  -4   13.40    3.40
   0  12  -4   17.40    2.80
  -1 -12  -4   26.40    3.70
  -1 -12  -4   21.50    3.30
  -1 -12  -4   25.90    4.00
  -1  12  -4   19.20    2.30
  -1  12  -4   17.30    3.90
  -2 -12  -4 1631.44   54.19
  -2 -12  -4 1879.21   51.89
  -2  12  -4 1914.91   55.79
  -2  12  -4 1934.81   51.59
  -3 -12  -4  117.69    6.30
  -3 -12  -4  118.69    8.90
  -3  12  -4  120.09    9.20
  -3  12  -4  114.29    6.50
  -4 -12  -4  472.35   15.50
  -4 -12  -4  465.95   19.80
  -4  12  -4  441.76   20.20
  -4  12  -4  461.35   16.40
  -5 -12  -4   13.70    5.40
  -5 -12  -4    4.70    3.00
  -5  12  -4    7.90    5.60
  -5  12  -4    6.20    3.60
  -6 -12  -4   -5.90    5.90
  -6 -12  -4    0.70    3.60
  -6  12  -4    1.70    4.10
  -6  12  -4    1.00    6.70
  -7 -12  -4    4.20    8.20
  -7  12  -4    8.60    5.10
  -7  12  -4   -1.90    7.60
  -8 -13   4   57.99    9.80
   8  13  -4   38.10   11.60
  -8  13   4   54.39    9.00
  -7 -13   4  154.98   13.70
   7  13  -4  150.68   12.60
  -7  13   4  143.59   10.00
  -6 -13   4  148.59   10.70
  -6  13   4  126.99    9.30
   6  13  -4  122.09   11.50
  -5 -13   4   37.50    5.60
   5  13  -4   38.40    6.60
  -5  13   4   48.80    6.10
  -4 -13   4  760.42   25.40
  -4  13   4  729.63   24.60
   4  13  -4  699.33   25.80
  -3 -13   4  610.64   21.10
   3 -13  -4  622.14   23.20
   3  13  -4  595.14   22.20
  -3  13   4  630.54   18.10
  -3  13   4  613.74   21.40
   3  13  -4  625.64   18.10
  -2 -13   4   43.70    5.00
   2 -13  -4   42.90    6.00
   2 -13  -4   44.60    5.20
   2  13  -4   46.20    4.20
   2  13  -4   55.79    6.40
   1 -13  -4  238.28   11.10
  -1 -13   4  216.68    8.90
   1 -13  -4  243.08   10.90
   1  13  -4  225.38    9.80
   0 -13  -4 2486.85   69.69
   0 -13  -4 2444.06   70.59
   0 -13   4 2417.16   67.79
   0  13  -4 2531.95   70.49
  -1 -13  -4  968.50   29.40
  -1 -13  -4  986.90   27.80
  -1 -13  -4  965.80   31.40
  -1  13  -4  915.01   28.20
  -1  13  -4 1001.00   31.80
  -2 -13  -4   12.30    2.90
  -2 -13  -4    8.90    3.80
  -2  13  -4   18.60    4.70
  -2  13  -4   12.10    2.50
  -3 -13  -4  387.06   17.10
  -3 -13  -4  408.66   13.80
  -3  13  -4  384.16   17.70
  -3  13  -4  409.26   14.30
  -4 -13  -4  287.07   10.80
  -4 -13  -4  275.47   14.90
  -4  13  -4  273.77   15.70
  -4  13  -4  289.57   11.90
  -5 -13  -4   92.29   10.50
  -5 -13  -4   99.89    6.30
  -5  13  -4   99.19   11.00
  -5  13  -4   94.99    7.70
  -6 -13  -4   85.39   10.40
  -6  13  -4   66.69    8.20
  -6  13  -4   62.79   10.00
  -7 -13  -4  104.29   13.90
  -7  13  -4   91.49    9.70
  -7  13  -4   91.29   12.20
  -8 -14   4   11.50    9.50
   8  14  -4   14.60   10.80
  -8  14   4    7.00    6.90
  -7 -14   4  102.29   12.20
  -7  14   4  115.59    9.50
   7  14  -4  124.99   12.10
  -6 -14   4   18.70    5.90
   6  14  -4    5.60    5.50
  -6  14   4   15.00    4.80
  -5 -14   4  998.70   33.90
   5  14  -4 1034.80   35.40
  -5  14   4 1039.70   33.40
  -4 -14   4    2.00    3.20
  -4  14   4    4.20    3.20
   4  14  -4    1.80    3.20
  -3 -14   4   60.29    6.60
   3 -14  -4   60.69    7.60
  -3  14   4   57.49    3.90
   3  14  -4   80.39    7.10
   3  14  -4   67.19    3.70
  -3  14   4   75.99    6.20
   2 -14  -4    7.60    2.80
  -2 -14   4   10.70    3.10
   2 -14  -4   15.20    3.80
   2  14  -4   13.00    2.50
   2  14  -4   10.40    3.10
  -1 -14   4  584.04   19.40
   1 -14  -4  637.74   21.50
   1 -14  -4  613.44   21.50
   1  14  -4  585.64   22.00
   1  14  -4  620.54   20.30
   0 -14  -4  113.99    7.40
   0 -14  -4  137.09    8.50
   0 -14   4  115.39    5.90
   0  14  -4  107.19    7.60
  -1 -14  -4   33.80    4.20
  -1 -14  -4   38.90    5.30
  -1 -14  -4   39.70    4.90
  -1  14  -4   33.90    3.90
  -1  14  -4   30.10    5.50
  -2 -14  -4    3.20    3.30
  -2 -14  -4    1.10    2.40
  -2  14  -4    3.00    2.10
  -2  14  -4    5.00    3.70
  -3 -14  -4  125.69    6.80
  -3 -14  -4  122.59    9.50
  -3  14  -4  142.29   10.30
  -3  14  -4  129.79    7.30
  -4 -14  -4  400.76   13.80
  -4 -14  -4  391.86   18.30
  -4  14  -4  401.06   15.00
  -4  14  -4  384.66   18.90
  -5 -14  -4   43.40    6.00
  -5 -14  -4   44.20    8.00
  -5  14  -4   52.39    6.50
  -5  14  -4   44.00    8.40
  -6 -14  -4   29.30    7.40
  -6  14  -4   24.50    5.60
  -6  14  -4   21.90    6.30
  -7 -14  -4  100.49   13.10
  -7  14  -4   78.69   11.80
  -7  14  -4   90.99    9.60
  -7 -15   4   12.80    7.10
  -7  15   4   10.60    5.20
   7  15  -4    4.70    6.70
  -6 -15   4   12.30    5.50
  -6  15   4    1.40    4.10
   6  15  -4   13.30    6.10
  -5 -15   4   50.79    7.00
   5  15  -4   50.99    6.90
  -5  15   4   53.99    7.00
  -4 -15   4  244.18   12.40
  -4  15   4  254.17   12.10
   4  15  -4  233.38   13.00
   3 -15  -4 1140.19   37.90
  -3 -15   4 1154.48   35.60
   3  15  -4 1181.98   32.20
  -3  15   4 1087.29   35.80
  -3  15   4 1162.38   31.80
   3  15  -4 1138.19   37.00
   2 -15  -4    8.90    3.00
  -2 -15   4   16.70    3.60
   2 -15  -4   10.30    4.00
   2  15  -4   12.00    4.30
   2  15  -4   12.40    2.70
  -1 -15   4  223.38    9.40
   1 -15  -4  214.58   10.70
   1 -15  -4  226.78   11.70
   1  15  -4  215.58    9.90
   0 -15  -4  278.97   12.70
   0 -15   4  280.27   10.60
   0 -15  -4  272.57   12.00
   0  15  -4  262.67   12.40
  -1 -15  -4  211.78   11.30
  -1 -15  -4  223.68    8.50
  -1 -15  -4  202.58    9.60
  -1  15  -4  197.78    8.50
  -1  15  -4  163.08   10.40
  -2 -15  -4  176.38   10.80
  -2 -15  -4  171.28    8.50
  -2  15  -4  188.88    8.50
  -2  15  -4  192.08   11.80
  -3 -15  -4  945.41   28.20
  -3 -15  -4  962.90   32.90
  -3  15  -4  969.10   29.10
  -3  15  -4  881.31   33.10
  -4 -15  -4    5.10    4.90
  -4 -15  -4    7.30    3.50
  -4  15  -4    9.30    3.00
  -4  15  -4   -3.90    5.20
  -5 -15  -4  175.88   13.60
  -5 -15  -4  161.88    8.10
  -5  15  -4  150.18   13.90
  -5  15  -4  152.88    9.60
  -6 -15  -4  176.48   14.50
  -6  15  -4  194.18   14.90
  -6  15  -4  192.48   11.70
  -7 -16   4    9.70    7.00
  -7  16   4   14.30    5.60
   7  16  -4   -4.70    7.00
  -6 -16   4   21.50    6.50
  -6  16   4   20.60    5.00
   6  16  -4   23.30    7.00
  -5 -16   4    4.20    4.60
  -5  16   4    0.70    4.00
   5  16  -4   -5.30    4.80
  -4 -16   4  402.96   16.70
  -4  16   4  377.66   16.20
   4  16  -4  379.26   17.30
  -3 -16   4    3.30    3.80
   3 -16  -4    9.30    4.20
  -3  16   4    3.90    2.10
  -3  16   4    5.40    3.40
   3  16  -4   11.60    3.90
   3  16  -4   10.80    2.20
  -2 -16   4 1466.35   43.40
   2 -16  -4 1476.05   44.50
   2 -16  -4 1475.35   45.80
   2  16  -4 1446.16   42.00
   2  16  -4 1441.16   45.50
   1 -16  -4   80.69    6.70
   1 -16  -4   72.69    7.10
  -1 -16   4   83.29    5.80
   1  16  -4   70.39    7.50
   1  16  -4   76.69    6.30
   0 -16  -4  149.69    9.20
   0 -16   4  151.58    7.40
   0 -16  -4  153.88    8.90
   0  16  -4  156.18    9.30
  -1 -16  -4   38.40    5.30
  -1 -16  -4   40.50    5.30
  -1  16  -4   37.20    5.50
  -1  16  -4   41.80    4.60
  -2 -16  -4  285.07   14.60
  -2 -16  -4  325.97   12.40
  -2  16  -4  292.97   15.10
  -2  16  -4  324.47   12.00
  -3 -16  -4    5.20    3.00
  -3 -16  -4    4.00    4.70
  -3  16  -4    2.30    2.70
  -3  16  -4   -9.90    4.30
  -4 -16  -4  811.22   30.30
  -4 -16  -4  839.02   24.60
  -4  16  -4  793.72   25.90
  -4  16  -4  735.53   30.40
  -5 -16  -4   96.69   11.70
  -5  16  -4   84.59   11.50
  -5  16  -4  100.89    8.00
  -6 -16  -4  142.49   13.90
  -6  16  -4  114.09   13.00
  -6  16  -4   83.19    9.40
  -7 -17   4  175.08   14.10
  -7  17   4  185.18   13.40
   7  17  -4  187.28   16.70
  -6 -17   4    4.40    5.80
   6  17  -4    9.80    6.00
  -6  17   4    1.20    4.00
  -5 -17   4  276.57   15.00
   5  17  -4  268.87   15.60
  -5  17   4  286.17   13.90
  -4 -17   4  256.17   12.90
  -4  17   4  256.07   12.90
   4  17  -4  253.37   13.90
  -3 -17   4   69.69    8.20
   3  17  -4   79.09    4.60
  -3  17   4   75.29    7.30
   3  17  -4   73.29    7.80
   2 -17  -4  231.08   12.80
  -2 -17   4  238.48   11.30
   2 -17  -4  233.58   11.60
   2  17  -4  225.48   12.30
   2  17  -4  242.38   10.20
   1 -17  -4    8.50    3.60
   1 -17  -4    6.20    3.80
  -1 -17   4    4.70    3.20
   1  17  -4   17.70    4.30
   1  17  -4    4.40    3.40
   0 -17   4    4.30    2.60
   0 -17  -4    8.90    3.30
   0 -17  -4    3.00    3.90
   0  17  -4    6.00    4.20
  -1 -17  -4   40.30    5.50
  -1 -17  -4   33.90    5.40
  -1  17  -4   36.30    4.30
  -1  17  -4   38.40    6.20
  -2 -17  -4  140.09   10.40
  -2 -17  -4  134.89    8.20
  -2  17  -4  150.08    7.80
  -2  17  -4  147.09   10.60
  -3 -17  -4   46.60    5.00
  -3 -17  -4   65.29    8.50
  -3  17  -4   52.99    5.70
  -3  17  -4   54.69    8.40
  -4 -17  -4   54.79    6.10
  -4 -17  -4   59.69    8.80
  -4  17  -4   49.30    6.00
  -4  17  -4   71.79   10.00
  -5 -17  -4  182.98   14.10
  -5  17  -4  169.68   14.70
  -5  17  -4  201.28   10.80
  -6 -17  -4   69.19   11.40
  -6  17  -4  132.99   15.30
  -6  17  -4   92.39    9.60
  -7 -18   4  182.38   15.10
   7  18  -4  209.68   17.50
  -7  18   4  201.18   14.10
  -6 -18   4   97.99   11.80
   6  18  -4   84.89   10.80
  -6  18   4  102.59    9.10
  -5 -18   4  244.58   14.10
   5  18  -4  218.18   14.60
  -5  18   4  249.38   13.20
  -4 -18   4    7.20    4.00
  -4  18   4    7.30    3.90
   4  18  -4    0.40    4.30
  -3 -18   4  330.47   14.80
   3  18  -4  321.87   15.70
  -3  18   4  323.07   14.90
   3  18  -4  352.06   11.20
   2 -18  -4  153.38    9.40
  -2 -18   4  127.69    8.70
   2 -18  -4  139.29   10.10
   2  18  -4  146.39    9.90
   2  18  -4  139.99    7.50
   1 -18  -4  662.73   24.20
  -1 -18   4  683.73   22.40
   1 -18  -4  657.63   23.80
   1  18  -4  661.33   22.70
   1  18  -4  646.84   24.50
   0 -18  -4    3.60    3.50
   0 -18   4    2.10    2.80
   0 -18  -4    0.30    3.90
   0  18  -4    0.50    4.00
  -1 -18  -4   56.79    7.40
  -1 -18  -4   59.59    7.00
  -1  18  -4   60.29    5.90
  -1  18  -4   63.99    7.70
  -2 -18  -4  384.46   14.80
  -2 -18  -4  379.56   17.40
  -2  18  -4  370.46   14.40
  -2  18  -4  370.46   17.90
  -3 -18  -4  901.91   27.60
  -3 -18  -4  858.61   32.20
  -3  18  -4  902.71   28.30
  -3  18  -4  907.41   33.30
  -4 -18  -4    7.70    3.90
  -4 -18  -4    9.80    5.70
  -4  18  -4    8.00    6.60
  -4  18  -4    6.90    3.50
  -5 -18  -4  121.19   12.00
  -5  18  -4  113.29   12.00
  -5  18  -4  124.29    9.40
  -6 -18  -4   -4.80    8.40
  -6  18  -4    0.50    8.70
  -6  18  -4   -5.70    4.90
  -7 -19   4   19.50    8.30
  -7  19   4    5.60    6.80
   7  19  -4    7.70    8.40
  -6 -19   4   90.29   12.10
   6  19  -4   68.09    9.90
  -6  19   4   95.99    9.00
  -5 -19   4  272.77   15.10
   5  19  -4  269.87   16.20
  -5  19   4  264.17   13.90
  -4 -19   4  272.37   14.10
   4  19  -4  266.67   14.80
  -4  19   4  260.97   13.80
  -3 -19   4    3.40    3.80
   3  19  -4    5.00    2.30
   3  19  -4    6.20    4.00
  -3  19   4   -0.50    3.40
   2 -19  -4  263.67   13.20
  -2 -19   4  278.97   13.10
   2  19  -4  263.17   11.10
   2  19  -4  266.47   14.00
   1 -19  -4  573.14   22.10
   1 -19  -4  566.34   22.30
  -1 -19   4  617.64   20.70
   1  19  -4  606.64   22.80
   1  19  -4  581.74   21.00
   0 -19   4   38.00    4.90
   0 -19  -4   27.10    5.40
   0 -19  -4   30.10    5.50
   0  19  -4   35.90    6.10
  -1 -19  -4  162.48   11.00
  -1 -19  -4  154.28    9.70
  -1  19  -4  150.68   10.60
  -1  19  -4  160.58    9.20
  -2 -19  -4  136.89    9.00
  -2 -19  -4  130.99   10.40
  -2  19  -4  138.59   11.40
  -2  19  -4  130.59    7.80
  -3 -19  -4    0.60    3.50
  -3 -19  -4   -3.00    4.70
  -3  19  -4    2.60    3.00
  -3  19  -4    7.40    5.60
  -4 -19  -4  393.16   14.20
  -4 -19  -4  395.26   19.80
  -4  19  -4  376.06   15.50
  -4  19  -4  374.86   20.30
  -5 -19  -4  157.28   13.90
  -5  19  -4  146.79   14.20
  -5  19  -4  132.59   10.10
  -6 -19  -4  283.67   21.70
  -6  19  -4  329.77   22.40
  -6  19  -4  357.56   15.90
  -6 -20   4  256.67   16.90
   6  20  -4  286.17   16.90
  -6  20   4  256.27   15.30
  -5 -20   4   51.49    8.10
  -5  20   4   40.70    5.90
   5  20  -4   43.20    7.90
  -4 -20   4  324.77   16.10
  -4  20   4  345.27   16.00
   4  20  -4  304.07   16.60
  -3 -20   4   25.30    5.40
   3  20  -4   30.10    6.10
  -3  20   4   22.00    5.00
   3  20  -4   31.50    4.10
  -2 -20   4   94.99    8.00
   2 -20  -4   84.29    8.10
   2  20  -4   90.39    6.70
   2  20  -4  102.99    9.30
   1 -20  -4  100.19    9.10
   1 -20  -4   96.49    8.80
  -1 -20   4   93.49    8.20
   1  20  -4   94.49    8.00
   1  20  -4   96.89    9.10
   0 -20   4   14.30    4.40
   0 -20  -4   12.40    4.70
   0 -20  -4   15.30    4.90
   0  20  -4   11.10    5.10
  -1 -20  -4   36.20    6.20
  -1 -20  -4   38.50    6.80
  -1  20  -4   28.30    4.30
  -1  20  -4   26.60    5.60
  -2 -20  -4  596.24   24.60
  -2 -20  -4  618.24   21.40
  -2  20  -4  617.34   25.10
  -2  20  -4  598.84   20.90
  -3 -20  -4  149.59    9.00
  -3 -20  -4  135.09   12.00
  -3  20  -4  154.48   13.10
  -3  20  -4  152.98    8.70
  -4 -20  -4  137.59   12.50
  -4  20  -4  149.88    9.50
  -4  20  -4  156.58   13.60
  -5 -20  -4   -3.90    7.30
  -5  20  -4   10.50    8.00
  -5  20  -4   -2.20    4.60
  -6 -21   4    0.80    7.30
   6  21  -4   13.30    7.60
  -6  21   4    6.30    5.60
  -5 -21   4  198.38   13.90
  -5  21   4  184.48   11.40
   5  21  -4  198.38   13.90
  -4 -21   4  146.19   11.80
   4  21  -4  167.18   12.60
  -4  21   4  158.98   11.40
  -3 -21   4  232.48   12.80
   3  21  -4  226.78   13.50
  -3  21   4  240.18   13.30
   3  21  -4  232.88    8.90
   2 -21  -4  301.67   14.80
  -2 -21   4  298.97   13.90
   2  21  -4  286.57   15.40
   2  21  -4  298.17   12.40
  -1 -21   4   10.90    3.80
   1 -21  -4    5.70    4.60
   1  21  -4    6.60    5.10
   1  21  -4    2.10    4.30
   0 -21   4   17.10    4.00
   0 -21  -4    3.50    4.20
   0 -21  -4    7.80    4.30
   0  21  -4   14.30    4.70
  -1 -21  -4  473.35   20.40
  -1  21  -4  468.15   20.30
  -1  21  -4  465.55   17.70
  -2 -21  -4   -5.90    4.30
  -2 -21  -4   -0.70    4.60
  -2  21  -4   12.00    5.90
  -2  21  -4    4.90    3.40
  -3 -21  -4    1.70    5.80
  -3 -21  -4    7.20    4.60
  -3  21  -4   19.00    4.30
  -3  21  -4   16.60    7.20
  -4 -21  -4   14.80    6.10
  -4  21  -4   17.60    4.30
  -4  21  -4   16.50    6.70
  -5 -21  -4  346.67   21.00
  -5  21  -4  363.46   22.30
  -5  21  -4  351.86   16.20
  -6 -22   4   46.50    7.90
  -6  22   4   45.70    8.10
   6  22  -4   45.90    9.70
  -5 -22   4  153.98   13.50
  -5  22   4  161.38   11.20
   5  22  -4  154.18   13.10
  -4 -22   4    0.10    5.60
  -4  22   4   -0.50    4.50
   4  22  -4    6.70    5.90
  -3 -22   4  109.79   10.00
  -3  22   4   95.39    9.80
   3  22  -4   88.89   10.20
  -2 -22   4    2.10    4.40
   2 -22  -4    1.70    4.10
   2  22  -4    5.40    4.60
   2  22  -4    1.30    3.90
   1 -22  -4  950.60   32.90
  -1 -22   4  941.41   30.70
   1  22  -4  933.41   33.20
   1  22  -4  930.31   30.90
   0 -22   4   30.80    4.70
   0 -22  -4   26.50    5.60
   0  22  -4   30.00    6.00
  -1 -22  -4  150.98   12.30
  -1 -22  -4  161.68   10.30
  -1  22  -4  159.18    9.50
  -1  22  -4  167.58   11.80
  -2 -22  -4  112.89   11.50
  -2 -22  -4  140.59    9.70
  -2  22  -4  125.79   12.10
  -2  22  -4  131.39    8.40
  -3 -22  -4  368.76   19.70
  -3  22  -4  383.06   20.40
  -3  22  -4  370.46   15.60
  -4 -22  -4   32.30    6.90
  -4  22  -4   41.70    8.30
  -5 -22  -4   -9.30    8.20
  -5  22  -4    7.00    4.80
  -5  22  -4   -6.30    8.50
  -5 -23   4   45.20    8.90
  -5  23   4   45.40    8.00
   5  23  -4   36.00    7.60
  -4 -23   4  447.16   20.70
   4  23  -4  434.86   21.00
  -4  23   4  463.25   19.80
  -3 -23   4   40.20    6.80
   3  23  -4   18.20    6.10
  -3  23   4   23.50    5.20
  -2 -23   4  160.38   10.60
   2 -23  -4  150.78   11.10
   2  23  -4  148.99   11.80
   2  23  -4  137.99    9.30
   1 -23  -4  127.69   10.80
  -1 -23   4  133.89    9.30
   1  23  -4  135.99    9.50
   1  23  -4  125.79   11.00
   0 -23   4   22.20    4.40
   0 -23  -4   17.50    5.40
   0  23  -4   25.00    5.60
   0  23  -4   19.50    6.30
  -1 -23  -4  205.78   14.00
  -1  23  -4  199.38   10.70
  -1  23  -4  184.58   13.50
  -2 -23  -4   14.20    5.70
  -2  23  -4    7.20    6.40
  -2  23  -4   16.10    4.30
  -3 -23  -4   12.10    6.40
  -3  23  -4   19.70    7.10
  -3  23  -4   15.00    4.50
  -4 -23  -4   89.19   12.70
  -4  23  -4   84.79   10.50
  -4  23  -4   81.39    8.80
  -5 -24   4   28.20    7.60
   5  24  -4   31.10    8.30
  -5  24   4   14.20    7.00
  -4 -24   4   -1.10    6.10
   4  24  -4    3.80    6.50
  -4  24   4    1.80    4.90
  -3 -24   4   20.20    6.60
   3  24  -4   36.30    8.00
  -3  24   4   31.00    6.20
   2 -24  -4 1262.67   41.40
  -2 -24   4 1217.38   40.10
   2  24  -4 1257.57   42.30
   2  24  -4 1237.68   37.90
   1 -24  -4   13.40    5.60
  -1 -24   4   20.40    4.70
   1  24  -4   11.00    6.00
   1  24  -4   10.20    5.40
   0 -24  -4  162.68   12.00
   0 -24   4  162.38    9.80
   0  24  -4  136.49   11.90
   0  24  -4  160.48   11.80
  -1 -24  -4   24.80    6.30
  -1  24  -4   20.70    6.60
  -1  24  -4   23.40    4.80
  -2 -24  -4  360.66   18.40
  -2  24  -4  336.77   18.80
  -2  24  -4  299.07   14.50
  -3 -24  -4   44.80    8.10
  -3  24  -4   69.99    8.30
  -3  24  -4   92.29   12.30
  -4 -24  -4    9.30    8.20
  -4  24  -4    0.00    9.10
  -4  24  -4   13.80    5.50
  -5 -25   4   65.79    9.10
   5  25  -4   77.29   10.80
  -5  25   4   62.39    9.00
  -4 -25   4  155.38   14.00
  -4  25   4  169.68   13.80
   4  25  -4  165.18   13.40
  -3 -25   4  219.68   14.00
  -3  25   4  201.88   13.40
   3  25  -4  235.88   15.10
  -2 -25   4    9.60    5.20
   2 -25  -4    6.70    4.80
   2  25  -4    6.20    5.50
   2  25  -4    4.90    4.60
   1 -25  -4   51.39    7.80
  -1 -25   4   60.59    7.40
   1  25  -4   49.30    8.10
   1  25  -4   58.79    7.40
   0 -25   4  300.57   14.20
   0 -25  -4  286.87   16.20
   0  25  -4  298.07   16.90
   0  25  -4  280.27   15.70
  -1 -25  -4  136.99   12.20
  -1  25  -4  140.59   10.20
  -1  25  -4  151.28   12.70
  -2 -25  -4  169.88   13.40
  -2  25  -4  172.48   14.20
  -2  25  -4  162.18   10.60
  -3 -25  -4   86.09   11.60
  -3  25  -4   93.29    9.50
  -3  25  -4  103.49   13.00
  -4 -25  -4   12.80    9.30
  -4  25  -4    5.20    9.60
  -4  25  -4   -2.50    5.00
  -4 -26   4   -7.70    6.50
   4  26  -4   12.70    7.30
  -4  26   4   -4.80    6.50
  -3 -26   4    8.40    6.50
   3  26  -4    8.60    6.70
  -3  26   4   18.70    6.10
  -2 -26   4    7.70    5.10
   2 -26  -4   -3.80    4.70
   2  26  -4    7.20    6.10
   2  26  -4    2.70    6.70
   1 -26  -4  261.47   14.90
  -1 -26   4  249.08   13.60
   1  26  -4  265.37   16.50
   1  26  -4  243.98   13.50
   0 -26   4  151.88   10.60
   0 -26  -4  159.28   12.10
   0  26  -4  148.19   13.50
   0  26  -4  136.79   12.40
  -1 -26  -4   33.10    7.20
  -1  26  -4   40.40    8.20
  -1  26  -4   50.49    6.80
  -2 -26  -4   75.89   10.30
  -2  26  -4   67.69   10.00
  -2  26  -4   68.09    7.90
  -3 -26  -4  174.88   16.90
  -3  26  -4  175.58   16.00
  -3  26  -4  166.18   11.90
  -3 -27   4   27.10    7.60
  -3  27   4   25.20    7.40
   3  27  -4   29.20    6.90
   2 -27  -4   27.40    6.60
  -2 -27   4   13.20    6.20
   2  27  -4   26.10    7.80
  -1 -27   4   20.20    6.20
   1 -27  -4   30.00    7.20
   1  27  -4   34.60    8.30
   1  27  -4   28.70    6.20
   0 -27  -4  189.68   13.90
   0 -27   4  192.18   12.20
   0  27  -4  179.98   15.40
   0  27  -4  201.18   14.10
  -1 -27  -4   78.39    9.90
  -1  27  -4   80.09    9.90
  -1  27  -4   87.69   11.20
  -2 -27  -4  314.07   20.20
  -2  27  -4  327.67   15.70
  -2  27  -4  305.47   18.80
  -3  27  -4    3.30    5.50
  -3 -28   4   -4.80    6.80
  -3  28   4    2.10    7.50
   3  28  -4   -3.60    7.30
  -2 -28   4   94.19   11.60
   2  28  -4  102.59   11.60
   1 -28  -4   21.40    7.90
  -1 -28   4   15.00    6.10
   1  28  -4   22.10    6.30
   1  28  -4   11.20    7.00
   0 -28  -4   67.09   10.70
   0 -28   4   70.89    8.30
   0  28  -4   70.89    9.60
   0  28  -4   65.99    9.80
  -1 -28  -4  101.89   13.30
  -1  28  -4   84.89   11.40
  -1  28  -4   85.39   10.10
  -1  28  -4   83.89   10.50
  -2 -28  -4  273.97   19.30
  -2  28  -4  246.38   17.50
  -2  28  -4  256.47   14.40
  -2 -29   4   12.30    6.90
   2  29  -4   19.90    7.40
  -1 -29   4    6.00    6.20
   1 -29  -4    3.50    7.20
   1  29  -4    8.60    6.70
   1  29  -4   23.30    7.70
   0 -29  -4  100.89   13.70
   0  29  -4   84.29   10.70
   0  29  -4   73.19    9.90
  -1 -29  -4   88.39   12.50
  -1  29  -4  126.89   13.40
  -1  29  -4   83.89   10.60
  -1  29  -4   76.89   10.70
  -8   0   5    5.00    4.90
  -7   0   5   -3.40    3.60
   6   0  -5   -2.80    3.80
  -6   0   5   -0.50    2.90
   5   0  -5  857.11   26.20
   5   0  -5  701.53   25.60
  -5   0   5  746.83   24.40
   4   0  -5    3.30    2.70
  -4   0   5    1.30    1.90
   4   0  -5    0.30    2.80
   3   0  -5    5.20    2.30
  -3   0   5    0.50    1.30
   3   0  -5    0.00    2.00
  -2   0   5    3.80    1.60
  -2   0   5    1.80    1.00
   2   0  -5    2.00    1.60
   0   0  -5    0.60    1.80
   0   0   5    2.60    1.50
   0   0  -5    0.70    0.90
  -1   0  -5  913.01   28.40
   1   0   5  931.81   25.90
  -1   0  -5  921.01   26.40
  -2   0  -5    0.00    1.80
  -2   0  -5    1.60    2.60
  -3   0  -5  461.55   16.10
  -3   0  -5  461.05   17.50
  -4   0  -5    0.70    3.20
  -4   0  -5    4.50    3.60
  -5   0  -5   94.39    8.00
  -5   0  -5  104.29    8.80
  -6   0  -5    2.90    4.90
  -6   0  -5   -3.20    4.50
  -7   0  -5   25.00    7.10
  -7   0  -5   20.70    6.60
  -8  -1   5   53.29    7.40
  -8   1   5   56.79    7.40
  -7  -1   5   87.39    8.40
  -7   1   5   88.29    8.20
   6  -1  -5  243.88   13.00
  -6  -1   5  251.57   11.40
  -6   1   5  241.38   11.30
   6   1  -5  226.58   12.80
  -5  -1   5  220.98   10.00
   5  -1  -5  222.68   11.40
   5  -1  -5  215.68   10.90
   5   1  -5  213.68   10.80
   5   1  -5  229.48   11.30
  -5   1   5  207.08    9.60
   4  -1  -5   52.89    5.70
  -4  -1   5   47.50    4.20
   4  -1  -5   62.09    5.80
   4   1  -5   47.40    5.00
   4   1  -5   49.70    5.50
  -4   1   5   48.40    4.30
  -3  -1   5 1018.10   28.50
   3  -1  -5 1008.10   29.90
   3  -1  -5  990.10   30.00
   3   1  -5 1010.80   29.70
   3   1  -5  960.20   30.10
  -3   1   5  965.50   28.60
  -2  -1   5 4145.99  115.79
   2  -1  -5 4362.86  117.39
   2  -1  -5 4376.06  117.79
   2   1  -5 4529.25  116.29
   2   1  -5 4369.66  117.99
  -2   1   5 4532.55  116.59
  -2   1   5 4182.38  116.09
   2   1  -5 4204.08  117.39
  -1  -1   5   12.50    1.70
  -1  -1   5    8.60    1.00
   1  -1  -5    8.00    2.30
   1   1  -5   10.70    2.60
  -1   1   5    7.90    1.40
  -1   1   5   11.20    1.90
   0  -1   5 1602.94   42.10
   0  -1  -5 1520.45   44.70
   0  -1  -5 1528.85   42.90
   0   1  -5 1579.24   42.20
   0   1  -5 1579.44   45.00
   0   1   5 1572.74   42.90
  -1  -1  -5 2870.91   77.49
  -1  -1  -5 2871.41   79.19
   1  -1   5 2779.22   76.29
  -1   1  -5 2892.41   76.99
  -1   1  -5 2784.02   79.39
   1   1   5 2875.81   76.89
  -2  -1  -5  110.19    5.80
  -2  -1  -5  105.29    6.80
  -2   1  -5  103.19    7.00
  -2   1  -5   99.99    5.40
  -3  -1  -5    6.30    3.20
  -3  -1  -5    9.80    3.10
  -3   1  -5    6.50    2.40
  -3   1  -5    8.00    3.60
  -4  -1  -5  413.56   15.20
  -4  -1  -5  298.37   14.60
  -4   1  -5  366.76   16.00
  -4   1  -5  383.36   14.80
  -5  -1  -5  218.88   11.50
  -5  -1  -5  212.58   11.90
  -5   1  -5  221.48   12.10
  -5   1  -5  192.38   10.80
  -6  -1  -5   44.90    7.00
  -6  -1  -5   53.89    7.30
  -6   1  -5   48.40    7.70
  -6   1  -5   40.10    6.10
  -7  -1  -5   16.50    6.90
  -7  -1  -5   28.40    7.10
  -7   1  -5   23.50    6.50
  -7   1  -5   15.80    7.30
  -8  -2   5  219.38   13.40
  -8   2   5  221.38   12.70
  -7  -2   5    0.40    3.70
   7   2  -5    6.40    5.80
  -7   2   5    4.00    3.90
  -6  -2   5  126.59    7.90
   6   2  -5  107.09    9.20
  -6   2   5  107.89    7.40
   5  -2  -5   14.70    5.10
   5  -2  -5   19.20    5.20
  -5  -2   5   18.60    3.60
  -5   2   5   17.60    3.30
   5   2  -5   21.20    4.30
   5   2  -5   18.90    4.60
  -4  -2   5  776.52   23.40
   4  -2  -5  767.52   24.70
   4  -2  -5  767.02   25.10
   4   2  -5  756.32   25.20
  -4   2   5  763.02   23.60
   4   2  -5  756.02   24.10
   3  -2  -5    2.00    2.20
   3  -2  -5    1.70    2.50
  -3  -2   5    0.60    1.30
  -3   2   5    1.90    1.80
   3   2  -5    1.90    2.00
   3   2  -5   -1.90    2.10
  -2  -2   5 2207.18   60.69
   2  -2  -5 2277.17   62.09
   2  -2  -5 2235.28   62.89
  -2   2   5 2264.87   61.39
  -2   2   5 2200.38   61.69
   2   2  -5 2296.17   60.99
   2   2  -5 2227.98   63.09
   2   2  -5 2290.97   62.49
  -1  -2   5   95.79    3.30
   1  -2  -5   84.89    5.00
  -1  -2   5   81.59    2.90
  -1   2   5   90.29    4.70
   1   2  -5   85.39    5.20
   0  -2  -5 1702.83   47.80
   0  -2  -5 1747.83   49.40
   0  -2   5 1731.33   46.20
   0   2  -5 1736.33   49.70
   0   2   5 1774.22   47.90
   1  -2   5  161.98    5.40
  -1  -2  -5  152.88    6.60
  -1  -2  -5  156.38    7.60
  -1   2  -5  148.59    7.90
  -1   2  -5  161.08    5.90
   1   2   5  156.88    6.30
  -2  -2  -5  771.02   23.40
  -2  -2  -5  742.03   24.20
   2  -2   5  722.73   21.70
  -2   2  -5  744.83   24.80
  -2   2  -5  759.82   22.30
  -3  -2  -5  376.06   14.80
  -3  -2  -5  370.86   14.20
  -3   2  -5  367.06   15.70
  -3   2  -5  382.46   13.40
  -4  -2  -5  375.96   15.20
  -4  -2  -5  395.36   16.20
  -4   2  -5  391.06   16.80
  -4   2  -5  403.56   15.20
  -5  -2  -5  145.19    9.70
  -5  -2  -5  133.29    9.30
  -5   2  -5  144.59   10.20
  -5   2  -5  135.09    8.70
  -6  -2  -5    5.50    5.10
  -6  -2  -5    3.20    4.80
  -6   2  -5    5.30    5.60
  -6   2  -5   -3.30    4.30
  -7  -2  -5   59.39    8.60
  -7  -2  -5   51.69    8.00
  -7   2  -5   84.39   11.80
  -7   2  -5   73.49    9.80
  -8  -3   5   80.89    9.70
  -8   3   5   83.49    8.70
  -7  -3   5  174.08   10.70
   7   3  -5  166.18   13.00
  -7   3   5  180.88   10.80
  -6  -3   5  232.28   11.20
   6   3  -5  232.78   13.10
  -6   3   5  243.08   11.20
  -5  -3   5   52.29    5.50
   5  -3  -5   49.99    6.50
   5  -3  -5   47.60    6.10
  -5   3   5   51.79    4.80
   5   3  -5   49.20    5.70
   5   3  -5   47.20    6.40
   4  -3  -5   94.69    6.40
   4  -3  -5   99.89    7.20
  -4  -3   5   96.89    5.60
   4   3  -5   96.09    6.00
   4   3  -5   90.49    6.80
  -4   3   5   86.79    5.60
  -3  -3   5 1463.05   41.70
   3  -3  -5 1485.35   43.90
   3  -3  -5 1512.75   42.80
   3   3  -5 1486.75   42.70
  -3   3   5 1504.35   42.30
   3   3  -5 1537.15   44.20
   2  -3  -5  810.72   23.60
   2  -3  -5  781.92   24.70
  -2  -3   5  801.92   22.40
   2   3  -5  827.02   22.60
   2   3  -5  796.72   25.00
  -2   3   5  804.02   23.40
   2   3  -5  799.02   24.10
  -2   3   5  777.22   23.70
   1  -3  -5   43.70    2.90
   1  -3  -5   39.10    3.60
   1   3  -5   40.80    4.00
  -1   3   5   33.20    3.40
   0  -3  -5  457.05   14.30
   0  -3  -5  439.56   15.20
   0   3   5  469.65   14.30
   0   3  -5  446.46   15.60
  -1  -3  -5  828.32   25.00
  -1  -3  -5  831.02   25.70
   1  -3   5  850.41   23.20
  -1   3  -5  872.71   23.60
   1   3   5  815.32   24.50
  -1   3  -5  812.82   26.50
   2  -3   5 2370.16   66.59
  -2  -3  -5 2510.65   68.59
  -2  -3  -5 2385.06   68.99
  -2   3  -5 2503.65   67.09
  -2   3  -5 2497.15   70.29
  -3  -3  -5  133.59    8.10
  -3  -3  -5  139.69    8.00
  -3   3  -5  133.19    6.70
  -3   3  -5  133.99    9.30
  -4  -3  -5   39.50    5.10
  -4  -3  -5   43.30    6.00
  -4   3  -5   49.10    6.80
  -4   3  -5   49.90    5.60
  -5  -3  -5  178.28   10.40
  -5  -3  -5  173.48   10.60
  -5   3  -5  153.98   11.20
  -5   3  -5  157.28    9.30
  -6  -3  -5   97.39    8.90
  -6  -3  -5   97.39   10.10
  -6   3  -5  102.09    8.80
  -6   3  -5  107.19   10.80
  -7  -3  -5  277.57   16.80
  -7  -3  -5  282.57   15.70
  -7   3  -5  306.37   16.20
  -7   3  -5  311.27   18.20
  -8  -4   5  108.99   10.80
  -8   4   5  119.79    9.90
  -7  -4   5    8.50    4.50
  -7   4   5   10.80    4.10
   7   4  -5   -1.40    4.90
  -6  -4   5   19.50    4.10
   6   4  -5   15.20    4.90
  -6   4   5   12.90    3.80
   5  -4  -5 1293.17   40.90
  -5  -4   5 1351.06   39.00
   5  -4  -5 1321.87   39.80
   5   4  -5 1275.77   40.70
   5   4  -5 1266.27   38.60
  -5   4   5 1304.67   39.00
   4  -4  -5   87.89    5.90
  -4  -4   5   79.99    5.20
   4  -4  -5   89.39    6.80
  -4   4   5   83.89    5.60
   4   4  -5   78.79    5.50
   4   4  -5   87.59    7.30
   3  -4  -5  128.69    6.30
  -3  -4   5  127.09    5.60
   3  -4  -5  131.99    7.60
  -3   4   5  126.89    6.00
   3   4  -5  126.29    7.40
   3   4  -5  123.49    6.20
   2  -4  -5  352.16   13.10
   2  -4  -5  343.37   11.50
  -2  -4   5  347.17   10.70
  -2   4   5  363.46   11.90
   2   4  -5  361.86   10.70
   2   4  -5  355.66   12.20
   2   4  -5  354.36   13.30
   1  -4  -5 3447.56   94.09
   1  -4  -5 3287.27   92.89
  -1   4   5 3583.04   93.49
   1   4  -5 3427.76   94.09
   0  -4  -5  113.99    6.00
   0  -4  -5  113.89    5.40
   0   4  -5  117.29    6.50
   0   4   5  107.19    5.40
  -1  -4  -5   30.10    3.60
  -1  -4  -5   26.50    3.10
   1  -4   5   18.70    2.00
  -1   4  -5   33.90    4.50
  -1   4  -5   27.10    2.00
  -2  -4  -5  963.70   29.30
  -2  -4  -5  954.90   29.10
   2  -4   5  935.31   27.00
  -2   4  -5  950.10   30.60
  -2   4  -5  944.41   27.20
  -3  -4  -5  346.57   13.90
  -3  -4  -5  354.16   13.90
  -3   4  -5  336.67   12.20
  -4  -4  -5  358.66   15.00
  -4  -4  -5  349.57   15.00
  -4   4  -5  369.86   16.10
  -4   4  -5  353.76   13.90
  -5  -4  -5  941.01   31.10
  -5  -4  -5  925.21   31.80
  -5   4  -5  935.31   30.20
  -5   4  -5  958.20   33.00
  -6  -4  -5  128.99   11.40
  -6  -4  -5  135.69   10.20
  -6   4  -5  158.38   10.40
  -6   4  -5  150.28   11.90
  -7  -4  -5   17.20    6.50
  -7  -4  -5   16.60    6.50
  -7   4  -5   21.40    7.20
  -7   4  -5    9.80    5.80
  -8  -5   5  485.55   20.90
  -8   5   5  462.65   19.40
  -7  -5   5  196.68   11.90
  -7   5   5  187.28   11.10
   7   5  -5  215.58   14.30
  -6  -5   5  498.55   18.30
  -6   5   5  465.25   17.80
   6   5  -5  457.55   19.90
  -5  -5   5  109.39    7.50
   5  -5  -5   99.59    9.00
  -5   5   5  115.39    6.80
   5   5  -5  119.29    7.10
   5   5  -5   95.69    8.00
  -4  -5   5 1028.60   30.70
   4  -5  -5 1016.00   31.20
   4  -5  -5 1032.00   33.30
   4   5  -5 1035.30   32.90
   4   5  -5 1051.69   30.80
  -4   5   5 1039.10   31.10
   3  -5  -5  295.07   10.40
  -3  -5   5  289.27   10.10
   3  -5  -5  293.67   12.30
  -3   5   5  291.37   10.70
   3   5  -5  288.97   12.20
   3   5  -5  287.27   10.50
  -3   5   5  283.07   10.40
   2  -5  -5  591.64   17.50
   2  -5  -5  583.24   19.50
  -2  -5   5  583.14   17.00
  -2   5   5  608.94   18.40
   2   5  -5  583.94   19.80
   2   5  -5  571.54   18.40
   2   5  -5  582.24   16.70
   1  -5  -5   67.09    4.10
   1  -5  -5   68.39    4.70
  -1   5   5   49.30    4.20
   1   5  -5   63.49    4.90
   0  -5  -5 1600.84   44.80
   0  -5  -5 1604.04   45.30
   0   5  -5 1641.34   46.10
   0   5   5 1491.95   44.70
   1  -5   5   52.39    2.80
  -1  -5  -5   55.39    4.70
  -1  -5  -5   52.49    4.30
  -1   5  -5   55.89    5.50
  -1   5  -5   52.89    2.50
  -2  -5  -5  250.57   10.60
   2  -5   5  249.88    8.60
  -2  -5  -5  251.17   10.40
  -2   5  -5  239.48    8.50
  -2   5  -5  249.48   11.70
  -3  -5  -5   93.99    6.40
  -3  -5  -5   80.99    6.80
  -3   5  -5   81.79    5.00
  -3   5  -5   84.39    7.30
  -4  -5  -5  372.86   15.80
  -4  -5  -5  373.06   15.10
  -4   5  -5  374.66   16.80
  -4   5  -5  389.56   14.40
  -5  -5  -5   43.20    5.90
  -5  -5  -5   46.50    6.30
  -5   5  -5   38.20    6.40
  -5   5  -5   49.60    5.80
  -6  -5  -5  139.69   10.10
  -6  -5  -5  156.28   12.30
  -6   5  -5  160.18   12.60
  -6   5  -5  150.68   10.10
  -7  -5  -5   36.40    7.10
  -7  -5  -5   38.30    7.50
  -7   5  -5   31.90    6.40
  -7   5  -5   42.80    8.50
  -8  -6   5   40.60    7.10
  -8   6   5   60.29    7.90
   8   6  -5   36.80    8.60
  -7  -6   5   75.89    8.40
  -7   6   5   59.79    7.40
   7   6  -5   50.19    8.10
  -6  -6   5  151.78    9.30
   6   6  -5  152.78   10.80
  -6   6   5  154.08    8.90
  -5  -6   5  197.58    9.80
   5  -6  -5  181.48   10.90
   5   6  -5  190.88    9.10
  -5   6   5  175.28    8.90
   5   6  -5  180.48   10.60
  -4  -6   5    1.90    2.40
   4  -6  -5    1.80    3.20
  -4   6   5   -1.00    2.40
   4   6  -5    3.40    2.70
   4   6  -5    5.20    2.50
   3  -6  -5  178.48    9.20
   3  -6  -5  157.68    6.70
  -3  -6   5  156.78    6.70
   3   6  -5  152.88    6.80
   3   6  -5  148.19    8.60
  -3   6   5  155.78    6.80
  -3   6   5  161.68    7.40
   2  -6  -5 2165.98   57.29
   2  -6  -5 2104.39   59.89
  -2  -6   5 2089.99   57.29
   2   6  -5 2145.29   56.79
   2   6  -5 2116.09   58.59
   2   6  -5 1992.10   60.19
  -2   6   5 2125.39   58.79
   1  -6  -5  246.18   10.10
   1  -6  -5  265.87    8.10
   1  -6  -5  249.48    9.50
   1   6  -5  246.38   10.00
   0  -6  -5  651.93   20.80
   0  -6  -5  668.13   21.00
   0   6  -5  677.23   21.90
  -1  -6  -5  905.21   28.10
  -1  -6  -5  913.71   27.80
  -1   6  -5  898.71   29.30
  -1   6  -5  950.40   25.40
  -2  -6  -5  845.52   27.50
   2  -6   5  871.01   25.10
  -2  -6  -5  869.81   26.80
  -2   6  -5  875.01   28.90
  -2   6  -5  870.71   24.90
  -3  -6  -5  225.38   10.20
  -3  -6  -5  235.08   11.40
  -3   6  -5  207.48   11.80
  -3   6  -5  235.68    9.00
  -4  -6  -5  977.00   32.90
  -4  -6  -5 1040.30   31.80
  -4   6  -5 1006.10   30.90
  -4   6  -5 1008.60   34.30
  -5  -6  -5    6.20    3.80
  -5  -6  -5    8.30    4.60
  -5   6  -5   12.80    5.30
  -5   6  -5    9.90    3.10
  -6  -6  -5   91.89   10.90
  -6  -6  -5  111.69    9.00
  -6   6  -5   82.99    8.30
  -6   6  -5   76.09    9.90
  -7  -6  -5    6.80    6.40
  -7  -6  -5   12.20    5.80
  -7   6  -5    8.30    5.50
  -7   6  -5   15.50    7.40
  -8  -7   5  139.79   12.10
   8   7  -5  182.98   14.40
  -8   7   5  162.08   11.10
  -7  -7   5  252.87   13.80
   7   7  -5  246.58   15.60
  -7   7   5  264.97   13.20
  -6  -7   5   60.19    6.90
   6   7  -5   55.89    7.70
  -6   7   5   56.09    6.40
   5  -7  -5    4.30    4.10
  -5  -7   5    4.40    2.90
   5   7  -5    1.40    2.80
  -5   7   5    5.50    2.60
   5   7  -5   -2.80    3.00
   4  -7  -5  811.32   27.60
  -4  -7   5  811.92   25.20
   4   7  -5  766.12   27.00
   4   7  -5  848.42   24.50
  -4   7   5  811.32   25.60
   3  -7  -5 1098.59   33.70
   3  -7  -5 1074.19   30.50
  -3  -7   5 1067.69   30.90
  -3   7   5 1036.00   31.70
  -3   7   5 1010.70   30.50
   3   7  -5 1069.39   30.80
   3   7  -5 1096.09   33.60
   2  -7  -5 1586.64   46.40
  -2  -7   5 1566.64   43.70
   2  -7  -5 1569.44   43.10
   2   7  -5 1568.14   44.80
   2   7  -5 1572.94   46.80
   2   7  -5 1629.04   43.10
  -2   7   5 1581.14   45.20
   1  -7  -5  296.47    8.60
   1  -7  -5  282.67   10.80
   1  -7  -5  283.27   11.30
  -1  -7   5  266.37    8.30
   1   7  -5  287.87   11.00
   1   7  -5  290.97    8.10
   0  -7  -5  264.37   10.50
   0  -7  -5  252.07   10.10
   0   7  -5  262.17   11.00
  -1  -7  -5   55.69    4.60
  -1  -7  -5   58.09    5.10
  -1   7  -5   59.89    3.20
  -1   7  -5   64.19    6.20
  -1   7  -5   68.59    3.00
  -2  -7  -5  770.02   23.80
   2  -7   5  751.52   22.20
  -2  -7  -5  753.92   24.80
  -2   7  -5  746.13   25.90
  -2   7  -5  735.53   21.80
  -3  -7  -5   35.00    5.00
  -3  -7  -5   33.00    5.50
  -3   7  -5   33.90    3.60
  -3   7  -5   39.60    5.90
  -4  -7  -5    1.60    3.30
  -4  -7  -5   -1.20    3.10
  -4   7  -5    2.80    3.10
  -4   7  -5   -8.10    3.80
  -5  -7  -5  268.47   14.40
  -5  -7  -5  288.67   12.90
  -5   7  -5  253.87   14.90
  -5   7  -5  268.47   12.00
  -6  -7  -5  397.76   16.20
  -6  -7  -5  376.36   18.90
  -6   7  -5  366.66   19.80
  -6   7  -5  388.06   16.60
  -7  -7  -5   57.99    7.20
  -7  -7  -5   74.39    9.70
  -7   7  -5   47.60    6.80
  -7   7  -5   52.39    8.60
  -8  -8   5   91.89   10.40
   8   8  -5   92.39   13.40
  -7  -8   5    5.90    5.10
  -7   8   5   16.30    4.70
   7   8  -5   13.80    6.80
  -6  -8   5   75.39    7.60
  -6   8   5   93.79    7.30
   6   8  -5   83.29    9.60
   5  -8  -5  273.07   14.00
  -5  -8   5  211.68   11.10
  -5   8   5  242.38   11.20
   5   8  -5  288.57   13.70
   5   8  -5  275.37   10.20
   4  -8  -5   -0.70    3.70
  -4  -8   5   -1.80    2.50
  -4   8   5   -2.20    2.20
   4   8  -5    0.60    2.90
   4   8  -5    5.20    2.00
  -3  -8   5  997.30   29.10
   3  -8  -5  997.10   31.90
  -3   8   5  988.70   28.40
  -3   8   5  998.70   30.00
   3   8  -5  978.60   28.60
   3   8  -5  946.61   31.60
  -2  -8   5  810.22   23.30
   2  -8  -5  804.42   26.00
   2   8  -5  788.92   24.30
  -2   8   5  791.12   24.90
   2   8  -5  816.92   22.60
   2   8  -5  797.22   26.40
  -1  -8   5  559.84   16.00
   1  -8  -5  558.64   19.00
   1  -8  -5  544.65   18.40
   1   8  -5  566.44   18.70
   1   8  -5  588.54   15.70
   0  -8  -5  315.47   12.00
   0  -8  -5  302.07   12.10
   0   8  -5  320.57   12.80
   0   8  -5  330.97    9.40
   0   8  -5  327.57    9.10
  -1  -8  -5  662.63   21.70
  -1  -8  -5  638.04   20.80
  -1   8  -5  656.63   18.50
  -1   8  -5  659.63   19.00
  -1   8  -5  651.63   22.60
  -2  -8  -5  168.28    8.00
   2  -8   5  137.69    6.60
  -2  -8  -5  169.58    9.10
  -2   8  -5  164.68    6.40
  -2   8  -5  183.68   10.20
  -3  -8  -5 2295.07   63.59
  -3  -8  -5 2168.58   61.29
  -3   8  -5 2088.49   64.49
  -3   8  -5 2101.99   59.99
  -4  -8  -5  150.98    8.60
  -4  -8  -5  133.99    9.60
  -4   8  -5  132.39   10.20
  -4   8  -5  140.09    8.10
  -5  -8  -5  103.79   10.00
  -5  -8  -5  118.09    9.20
  -5   8  -5  108.59    7.50
  -5   8  -5   98.29   10.30
  -6  -8  -5    0.20    5.00
  -6  -8  -5   -3.40    5.80
  -6   8  -5    2.80    4.10
  -6   8  -5    0.50    6.30
  -7  -8  -5   69.49    9.70
  -7  -8  -5   45.50    6.80
  -7   8  -5   48.00    8.90
  -7   8  -5   49.80    7.00
  -8  -9   5   52.49    8.10
  -8   9   5   49.70    7.10
   8   9  -5   34.50   10.30
  -7  -9   5   -2.20    4.90
   7   9  -5   -3.30    5.50
  -7   9   5    3.80    3.80
  -6  -9   5   52.19    6.70
   6   9  -5   48.10    7.90
  -6   9   5   60.49    6.50
  -5  -9   5   -0.10    3.00
  -5  -9   5   12.00    3.80
   5  -9  -5    4.40    4.40
   5   9  -5    3.40    2.70
  -5   9   5    3.90    2.80
   5   9  -5    2.10    3.50
  -4  -9   5  101.99    6.00
   4  -9  -5  104.59    8.40
  -4  -9   5   96.69    7.00
  -4   9   5  106.89    6.90
   4   9  -5   96.89    7.70
   4   9  -5  110.19    5.70
  -3  -9   5  277.67   10.50
   3  -9  -5  249.68   12.20
  -3   9   5  273.97   11.10
   3   9  -5  267.87   12.30
   3   9  -5  269.17    9.60
  -3   9   5  260.67    9.30
   2  -9  -5 1255.87   38.10
  -2  -9   5 1233.98   35.20
   2   9  -5 1233.58   38.40
   2   9  -5 1261.37   34.40
   2   9  -5 1235.18   36.00
   1  -9  -5  418.06   15.30
  -1  -9   5  413.86   12.40
   1  -9  -5  412.46   14.80
   1   9  -5  430.56   12.20
   1   9  -5  414.26   14.90
   0  -9  -5  549.05   18.70
   0  -9  -5  545.75   15.80
   0  -9  -5  543.15   18.40
   0   9  -5  529.15   19.10
   0   9  -5  584.64   15.90
   0   9  -5  536.55   15.40
  -1  -9  -5  827.52   27.40
  -1  -9  -5  848.42   26.30
  -1  -9  -5  840.72   25.00
  -1   9  -5  896.91   28.50
  -1   9  -5  878.11   24.70
  -1   9  -5  859.91   24.10
  -2  -9  -5  620.34   20.20
  -2  -9  -5  614.84   21.70
  -2   9  -5  605.04   22.60
  -2   9  -5  635.64   18.60
  -3  -9  -5   71.09    7.30
  -3  -9  -5   89.99    6.40
  -3   9  -5   80.59    5.10
  -3   9  -5   74.69    7.70
  -4  -9  -5   51.69    5.90
  -4  -9  -5   36.90    5.40
  -4   9  -5   28.80    6.10
  -4   9  -5   50.19    5.50
  -5  -9  -5  249.18   12.00
  -5  -9  -5  226.08   13.70
  -5   9  -5  228.28   11.10
  -5   9  -5  225.08   14.60
  -6  -9  -5  302.97   13.60
  -6  -9  -5  301.77   16.90
  -6   9  -5  304.27   14.30
  -6   9  -5  308.67   17.60
  -7  -9  -5   23.00    9.10
  -7   9  -5   28.40    6.00
  -7   9  -5   38.40    9.10
  -8 -10   5    8.60    6.20
  -8  10   5    4.90    5.80
   8  10  -5    2.70    8.60
  -7 -10   5   -1.90    5.40
  -7  10   5    2.20    3.90
   7  10  -5   -3.80    5.80
  -6 -10   5  586.54   22.60
   6  10  -5  604.14   24.50
  -6  10   5  610.44   21.90
  -5 -10   5  144.89    8.90
   5 -10  -5  141.39   11.00
  -5 -10   5  133.09    7.00
  -5  10   5  132.59    8.30
   5  10  -5  143.39   10.20
   5  10  -5  134.89    6.60
   4 -10  -5  396.76   17.10
  -4 -10   5  395.66   15.10
  -4 -10   5  413.46   13.80
   4  10  -5  371.26   16.30
  -4  10   5  391.66   15.00
   4  10  -5  409.16   13.00
  -3 -10   5   17.70    3.60
   3 -10  -5   14.80    3.80
  -3  10   5   15.80    2.40
  -3  10   5   16.40    3.80
   3  10  -5   15.00    2.30
   3  10  -5   16.00    3.70
  -2 -10   5 1227.18   35.80
   2 -10  -5 1254.47   38.80
   2  10  -5 1255.87   36.50
   2  10  -5 1261.87   39.20
   2  10  -5 1290.17   35.10
   1 -10  -5   30.20    4.50
   1 -10  -5   28.40    4.00
  -1 -10   5   31.30    2.70
   1  10  -5   31.50    4.00
   1  10  -5   30.10    2.60
   0 -10  -5 1541.45   46.10
   0 -10  -5 1586.54   45.70
   0 -10  -5 1577.94   42.50
   0  10  -5 1579.54   42.80
   0  10  -5 1582.04   43.10
   0  10  -5 1564.54   46.60
  -1 -10  -5  210.08    8.20
  -1 -10  -5  212.78    9.40
  -1 -10  -5  212.38   10.50
  -1  10  -5  224.58    8.40
  -1  10  -5  211.78    7.30
  -1  10  -5  225.78   11.10
  -2 -10  -5 1183.08   35.40
  -2 -10  -5 1196.98   37.70
  -2  10  -5 1205.48   38.60
  -2  10  -5 1207.78   33.90
  -3 -10  -5   13.80    4.10
  -3 -10  -5   15.40    3.50
  -3  10  -5   16.30    5.00
  -3  10  -5   16.40    2.90
  -4 -10  -5  715.13   21.90
  -4 -10  -5  708.43   25.10
  -4  10  -5  627.64   25.50
  -4  10  -5  559.44   20.80
  -5 -10  -5   -3.20    4.70
  -5 -10  -5    5.70    3.80
  -5  10  -5    3.70    3.20
  -5  10  -5    5.30    5.10
  -6 -10  -5    6.30    4.30
  -6 -10  -5    7.00    6.60
  -6  10  -5    3.40    4.10
  -6  10  -5   12.40    6.70
  -7 -10  -5    6.30    7.90
  -7  10  -5    3.30    8.70
  -7  10  -5    2.20    5.70
  -8 -11   5  192.38   14.00
   8  11  -5  170.28   16.60
  -8  11   5  155.28   12.40
  -7 -11   5  321.67   16.80
  -7  11   5  316.07   15.00
   7  11  -5  303.77   17.50
  -6 -11   5  118.49    9.60
   6  11  -5  111.89   10.40
  -6  11   5  105.09    8.30
  -5 -11   5   -2.70    3.20
  -5 -11   5   -2.70    4.20
   5  11  -5    0.90    2.40
  -5  11   5    9.00    3.50
   5  11  -5    9.20    4.40
   4 -11  -5   -0.80    3.80
  -4 -11   5    5.80    3.30
  -4 -11   5   10.00    3.10
  -4  11   5    2.90    3.00
   4  11  -5    6.30    2.20
   4  11  -5    8.40    3.90
  -4  11   5    2.90    2.60
  -3 -11   5 1088.79   33.00
   3 -11  -5 1102.39   35.90
  -3  11   5 1118.99   34.10
   3  11  -5 1139.49   31.90
   3  11  -5 1090.79   35.50
  -3  11   5 1100.99   30.80
  -2 -11   5  333.57   11.80
   2 -11  -5  367.06   13.60
   2 -11  -5  344.87   14.70
   2  11  -5  336.67   14.70
   2  11  -5  338.27   12.50
   2  11  -5  352.36   11.20
   1 -11  -5   28.90    4.50
   1 -11  -5   25.70    4.00
  -1 -11   5   27.10    2.80
   1  11  -5   30.10    3.20
   1  11  -5   24.30    3.80
   0 -11  -5  116.89    7.70
   0 -11  -5  139.59    7.70
   0  11  -5  127.19    8.10
   0  11  -5  125.39    5.70
   0  11  -5  128.49    5.00
  -1 -11  -5  490.05   15.50
  -1 -11  -5  511.65   18.60
  -1 -11  -5  495.85   17.20
  -1  11  -5  505.15   19.50
  -1  11  -5  501.45   15.00
  -1  11  -5  506.65   15.90
  -2 -11  -5    6.60    2.90
  -2 -11  -5   -3.30    3.10
  -2  11  -5    2.80    1.70
  -2  11  -5    6.70    3.90
  -3 -11  -5   10.00    3.20
  -3 -11  -5   12.40    4.20
  -3  11  -5    7.50    2.60
  -3  11  -5   14.90    4.60
  -4 -11  -5   54.89    6.20
  -4 -11  -5   48.20    6.80
  -4  11  -5   46.40    5.10
  -4  11  -5   71.29    9.10
  -5 -11  -5   89.39    7.70
  -5 -11  -5   98.79   10.70
  -5  11  -5  103.99   11.00
  -5  11  -5   99.59    7.50
  -6 -11  -5   70.69    8.80
  -6 -11  -5   41.90    8.20
  -6  11  -5   64.49   10.10
  -6  11  -5   44.80    6.60
  -7 -11  -5    6.10    9.10
  -7  11  -5   12.90    5.40
  -7  11  -5   15.90    8.70
  -8 -12   5    6.50    6.80
  -8  12   5    4.60    5.70
   8  12  -5    3.40    8.90
  -7 -12   5   -5.90    5.40
   7  12  -5    0.40    5.80
  -7  12   5   -1.90    4.10
  -6 -12   5   73.49    8.60
  -6  12   5   79.29    7.90
   6  12  -5   98.89   10.40
  -5 -12   5 1096.69   35.40
   5  12  -5 1054.79   37.00
   5  12  -5 1163.38   31.40
  -5  12   5 1120.09   35.20
  -4 -12   5    0.70    3.20
   4 -12  -5    6.50    4.10
  -4 -12   5    6.80    3.60
   4  12  -5    2.60    3.30
  -4  12   5    3.00    3.30
   4  12  -5    3.50    2.00
  -4  12   5    0.70    2.90
   3 -12  -5   -0.80    2.90
  -3 -12   5   -2.80    2.60
   3  12  -5    0.00    3.20
  -3  12   5   -0.50    2.10
   3  12  -5    0.40    1.80
  -3  12   5    3.60    3.00
   2 -12  -5  158.08    9.30
   2 -12  -5  155.88    8.80
  -2 -12   5  162.98    7.40
   2  12  -5  154.48    9.40
   2  12  -5  175.38    7.90
   1 -12  -5 2685.93   74.89
   1 -12  -5 2668.33   75.29
  -1 -12   5 2589.54   72.09
   1  12  -5 2582.34   74.19
   1  12  -5 2701.63   71.99
   0 -12  -5   45.80    5.20
   0 -12  -5   40.40    5.50
   0  12  -5   47.20    4.40
   0  12  -5   43.60    5.60
   0  12  -5   44.40    3.10
  -1 -12  -5  136.69    6.20
  -1 -12  -5  127.89    9.00
  -1 -12  -5  127.69    7.40
  -1  12  -5  127.59    5.50
  -1  12  -5  131.59    6.40
  -1  12  -5  130.79    9.10
  -2 -12  -5   73.09    7.70
  -2 -12  -5   77.79    6.00
  -2  12  -5   72.39    7.60
  -2  12  -5   68.69    4.50
  -3 -12  -5 1276.47   37.40
  -3 -12  -5 1274.17   40.80
  -3  12  -5 1225.88   41.80
  -3  12  -5 1287.87   36.90
  -4 -12  -5  729.53   22.90
  -4 -12  -5  710.63   26.90
  -4  12  -5  673.03   27.50
  -4  12  -5  698.43   22.80
  -5 -12  -5  567.14   24.30
  -5 -12  -5  592.34   19.60
  -5  12  -5  536.15   24.70
  -5  12  -5  564.74   20.20
  -6 -12  -5   30.70    7.10
  -6 -12  -5   27.80    5.70
  -6  12  -5   15.10    5.10
  -6  12  -5   14.20    6.30
  -8 -13   5  397.16   20.40
  -8  13   5  389.46   19.10
   8  13  -5  313.17   22.40
  -7 -13   5  122.69   12.20
  -7  13   5  134.19    9.40
   7  13  -5  137.39   12.50
  -6 -13   5  867.11   31.10
   6  13  -5  896.51   33.00
  -6  13   5  914.41   30.50
  -5 -13   5   84.29    8.40
   5  13  -5   98.19    9.50
  -5  13   5   90.19    7.50
  -4 -13   5  342.17   14.60
   4 -13  -5  354.96   17.00
   4  13  -5  328.47   15.70
  -4  13   5  348.77   14.50
   4  13  -5  354.36   11.50
  -4  13   5  357.26   12.00
   3 -13  -5 1188.18   38.90
  -3 -13   5 1217.18   36.10
   3  13  -5 1200.48   38.50
  -3  13   5 1165.28   36.90
   3  13  -5 1219.68   34.30
   2 -13  -5  588.74   21.60
   2 -13  -5  567.84   20.30
  -2 -13   5  582.94   18.90
   2  13  -5  599.44   19.20
   2  13  -5  589.94   21.90
  -1 -13   5  302.17   10.60
   1 -13  -5  314.17   13.80
   1 -13  -5  317.27   13.30
   1  13  -5  301.27   12.60
   1  13  -5  302.07   10.60
   0 -13  -5   53.79    6.30
   0 -13  -5   65.19    6.10
   0  13  -5   62.69    3.90
   0  13  -5   61.19    4.70
   0  13  -5   51.29    6.30
  -1 -13  -5  227.18   10.30
  -1 -13  -5  229.58    8.50
  -1 -13  -5  214.58   11.10
  -1  13  -5  221.38    8.10
  -1  13  -5  210.58   11.60
  -2 -13  -5  228.08   10.00
  -2 -13  -5  208.18   11.60
  -2  13  -5  225.78    8.60
  -2  13  -5  202.38   12.10
  -3 -13  -5   20.30    5.00
  -3 -13  -5   16.50    3.70
  -3  13  -5   21.00    6.20
  -3  13  -5   21.20    3.50
  -4 -13  -5   -1.80    3.30
  -4 -13  -5   -3.30    4.30
  -4  13  -5    5.60    5.20
  -4  13  -5    4.10    3.20
  -5 -13  -5   58.09    6.80
  -5 -13  -5   55.99    8.40
  -5  13  -5   59.49    7.00
  -5  13  -5   73.79   10.80
  -6 -13  -5  209.78   14.80
  -6  13  -5  210.18   12.30
  -6  13  -5  205.98   16.00
  -7 -14   5  134.89   13.00
  -7  14   5  138.29   10.20
   7  14  -5  144.09   13.00
  -6 -14   5   82.79    9.80
  -6  14   5   99.19    8.90
   6  14  -5   84.99   10.30
  -5 -14   5    8.30    4.20
  -5  14   5    3.00    3.80
   5  14  -5   14.50    5.50
  -4 -14   5  293.77   13.80
   4 -14  -5  287.37   15.30
   4  14  -5  303.07    9.80
  -4  14   5  279.27   13.00
   4  14  -5  267.07   14.20
  -4  14   5  292.97   10.70
  -3 -14   5  127.79    8.20
   3 -14  -5  137.69    9.80
   3  14  -5  136.59    9.40
   3  14  -5  136.59    6.40
  -3  14   5  142.69    8.50
   2 -14  -5  105.79    8.50
  -2 -14   5  122.19    7.20
   2 -14  -5  132.39    8.20
   2  14  -5  126.59    7.00
   2  14  -5  134.39    8.90
   1 -14  -5   12.00    3.80
   1 -14  -5   11.90    3.40
  -1 -14   5   11.90    2.40
   1  14  -5    9.50    3.40
   0 -14  -5  175.18    9.80
   0 -14  -5  179.38    9.50
   0  14  -5  178.48   10.10
   0  14  -5  161.08    7.70
   0  14  -5  181.28    7.40
  -1 -14  -5   -0.30    2.40
  -1 -14  -5    1.20    3.00
  -1 -14  -5    5.70    3.50
  -1  14  -5    2.60    2.00
  -1  14  -5    2.70    3.50
  -2 -14  -5  147.59    8.10
  -2 -14  -5  128.09    9.60
  -2  14  -5  136.79    6.60
  -2  14  -5  132.59   10.10
  -3 -14  -5   -3.50    3.10
  -3 -14  -5   -0.40    4.20
  -3  14  -5    2.50    2.40
  -3  14  -5   -0.20    4.50
  -4 -14  -5   78.29    9.40
  -4 -14  -5   79.09    7.00
  -4  14  -5   65.69    6.10
  -4  14  -5   61.29    9.10
  -5 -14  -5   14.70    4.60
  -5 -14  -5    7.20    6.20
  -5  14  -5    1.00    3.60
  -5  14  -5   -3.10    5.70
  -6 -14  -5  106.39   13.20
  -6  14  -5  121.99   13.10
  -6  14  -5  111.69    9.80
  -7 -15   5  205.88   14.70
  -7  15   5  230.88   12.80
   7  15  -5  208.68   16.60
  -6 -15   5  178.48   12.60
   6  15  -5  178.98   13.10
  -6  15   5  175.28   10.90
  -5 -15   5   61.49    7.60
  -5  15   5   81.89    7.60
   5  15  -5   58.39    7.90
  -4 -15   5  306.27   14.90
   4 -15  -5  378.66   18.40
   4  15  -5  382.86   17.40
  -4  15   5  375.56   15.90
   4  15  -5  417.16   12.00
   3 -15  -5  616.34   24.10
  -3 -15   5  651.63   21.80
   3  15  -5  603.84   23.50
   3  15  -5  652.73   19.50
  -3  15   5  619.74   22.50
   2 -15  -5  399.06   17.00
   2 -15  -5  407.26   16.10
  -2 -15   5  411.86   14.80
   2  15  -5  388.06   17.00
   2  15  -5  414.56   14.60
   1 -15  -5   14.10    4.00
   1 -15  -5   10.70    3.20
  -1 -15   5    9.80    2.60
   1  15  -5    6.60    3.40
   0 -15  -5  291.27   13.60
   0 -15  -5  318.87   13.80
   0  15  -5  308.97   14.30
  -1 -15  -5  450.15   16.50
  -1 -15  -5  446.36   18.20
  -1 -15  -5  458.35   14.30
  -1  15  -5  424.56   14.50
  -1  15  -5  427.46   18.20
  -2 -15  -5   -3.50    3.40
  -2 -15  -5    4.70    3.20
  -2  15  -5    8.60    4.60
  -2  15  -5    5.10    2.40
  -3 -15  -5   51.69    7.20
  -3 -15  -5   49.60    6.10
  -3  15  -5   52.99    5.90
  -3  15  -5   56.29    8.40
  -4 -15  -5    8.70    3.90
  -4 -15  -5    1.30    5.00
  -4  15  -5    8.60    3.10
  -4  15  -5   -1.10    6.00
  -5 -15  -5   64.49    9.70
  -5 -15  -5   68.49    7.80
  -5  15  -5   60.09    7.40
  -5  15  -5   46.40    8.00
  -6 -15  -5  311.37   20.10
  -6  15  -5  303.07   14.90
  -6  15  -5  292.57   20.40
  -7 -16   5  182.48   14.60
   7  16  -5  183.98   16.40
  -7  16   5  180.28   13.00
  -6 -16   5  110.09   11.10
  -6  16   5  107.29    9.20
   6  16  -5  133.19   11.80
  -5 -16   5  146.79   10.40
  -5  16   5  156.88   10.20
   5  16  -5  143.29   11.70
  -4 -16   5    9.60    4.10
  -4  16   5   10.40    3.80
   4  16  -5    5.30    2.20
   4  16  -5    0.30    3.90
  -3 -16   5  101.99    8.20
   3 -16  -5  121.29   10.10
  -3  16   5   84.29    8.00
   3  16  -5  126.89    9.60
   3  16  -5  105.99    5.90
   2 -16  -5    2.00    3.60
   2 -16  -5    4.00    3.30
  -2 -16   5    1.80    2.80
   2  16  -5    2.20    3.80
   2  16  -5    4.00    2.80
  -1 -16   5 1594.84   44.90
   1 -16  -5 1546.75   47.50
   1 -16  -5 1532.05   47.80
   1  16  -5 1551.34   48.70
   1  16  -5 1597.44   46.70
   0 -16  -5   56.69    6.60
   0 -16  -5   44.60    5.60
   0  16  -5   43.60    6.20
  -1 -16  -5  319.97   11.10
  -1 -16  -5  297.07   14.40
  -1 -16  -5  305.27   13.50
  -1  16  -5  301.37   14.90
  -1  16  -5  313.47   11.40
  -2 -16  -5   33.80    5.00
  -2 -16  -5   28.20    5.90
  -2  16  -5   36.80    6.90
  -2  16  -5   38.70    4.90
  -3 -16  -5  227.38   13.80
  -3 -16  -5  239.08   10.80
  -3  16  -5  237.28   14.40
  -3  16  -5  223.28   10.00
  -4 -16  -5    7.30    6.30
  -4 -16  -5    9.20    4.00
  -4  16  -5   -3.10    5.40
  -4  16  -5    6.50    3.30
  -5 -16  -5  147.09   12.90
  -5  16  -5  141.79    9.60
  -5  16  -5  165.98   13.40
  -6 -16  -5    0.00    7.70
  -6  16  -5   -3.70    8.20
  -6  16  -5   -4.20    4.90
  -7 -17   5   -4.30    6.60
  -7  17   5   14.90    6.70
   7  17  -5    1.60    8.30
  -6 -17   5    1.70    6.00
  -6  17   5    3.10    4.40
   6  17  -5    4.70    5.40
  -5 -17   5    5.10    5.30
   5  17  -5   10.00    5.90
  -5  17   5    4.70    4.40
  -4 -17   5  261.37   13.30
   4  17  -5  277.27    8.90
   4  17  -5  260.17   14.60
  -4  17   5  272.07   13.40
  -3 -17   5  186.78   10.50
   3 -17  -5  170.88   12.40
   3  17  -5  161.88   11.30
  -3  17   5  185.18   10.80
   3  17  -5  191.08    8.10
   2 -17  -5  748.33   25.90
   2 -17  -5  708.23   27.00
  -2 -17   5  757.52   24.50
   2  17  -5  740.13   27.20
   2  17  -5  759.52   24.00
   1 -17  -5    1.70    3.50
  -1 -17   5    1.20    2.50
   1 -17  -5    5.50    3.20
   1  17  -5    1.10    3.50
   1  17  -5    3.20    3.50
   0 -17  -5  285.67   13.20
   0 -17  -5  264.27   13.30
   0  17  -5  286.57   13.50
  -1 -17  -5  233.48   12.10
  -1 -17  -5  209.18   12.30
  -1  17  -5  232.78    9.60
  -1  17  -5  216.98   12.40
  -2 -17  -5  348.87   16.70
  -2 -17  -5  348.77   14.00
  -2  17  -5  306.47   16.70
  -2  17  -5  352.16   12.90
  -3 -17  -5    2.50    3.90
  -3 -17  -5    0.60    4.90
  -3  17  -5    5.40    3.00
  -3  17  -5   -6.70    5.10
  -4 -17  -5  129.59   12.80
  -4 -17  -5  148.79    9.20
  -4  17  -5  134.69   13.00
  -4  17  -5  129.69    8.30
  -5 -17  -5    2.90    5.80
  -5  17  -5    3.00    4.00
  -5  17  -5    7.40    6.70
  -6 -17  -5   77.69   11.80
  -6  17  -5   56.09    7.70
  -6  17  -5   53.49   11.80
  -7 -18   5   19.40    6.90
  -7  18   5   26.40    6.80
   7  18  -5   30.50    9.60
  -6 -18   5   47.40    8.80
  -6  18   5   38.10    6.50
   6  18  -5   55.19    9.00
  -5 -18   5   70.59    9.70
   5  18  -5   82.09   10.00
  -5  18   5   67.09    8.00
  -4 -18   5   35.70    5.60
  -4  18   5   17.80    4.90
   4  18  -5   21.50    6.10
  -3 -18   5    4.00    4.40
   3 -18  -5    7.20    5.00
   3  18  -5    6.50    4.60
  -3  18   5    3.00    3.80
   3  18  -5    3.70    2.90
  -2 -18   5  474.55   17.30
   2 -18  -5  432.86   19.50
   2 -18  -5  447.46   18.40
   2  18  -5  472.25   16.70
   2  18  -5  466.75   19.90
   1 -18  -5   33.60    5.40
   1 -18  -5   32.70    5.50
  -1 -18   5   32.60    4.50
   1  18  -5   27.90    5.60
   1  18  -5   39.10    5.80
   0 -18  -5  918.51   30.30
   0 -18  -5  870.11   30.90
   0  18  -5  914.41   30.70
  -1 -18  -5   62.99    8.00
  -1 -18  -5   59.79    6.90
  -1  18  -5   69.29    8.40
  -1  18  -5   67.69    5.80
  -2 -18  -5  150.28   11.10
  -2 -18  -5  144.09    9.40
  -2  18  -5  127.49   11.80
  -2  18  -5  140.09    8.30
  -3 -18  -5   84.39   10.30
  -3 -18  -5  105.79    8.20
  -3  18  -5   99.19    7.00
  -3  18  -5   90.29   10.80
  -4 -18  -5  929.41   28.40
  -4 -18  -5  899.81   34.00
  -4  18  -5  858.51   28.80
  -4  18  -5  918.31   35.00
  -5 -18  -5  224.08   15.90
  -5  18  -5  189.88   11.40
  -5  18  -5  193.48   15.70
  -6 -19   5   26.90    7.70
   6  19  -5   33.00    8.30
  -6  19   5   21.80    5.90
  -5 -19   5   -0.20    5.20
   5  19  -5   -0.30    5.50
  -5  19   5    7.20    4.20
  -4 -19   5   10.70    4.90
  -4  19   5   13.40    4.30
   4  19  -5    3.00    5.00
   3 -19  -5   61.89    8.80
  -3 -19   5   50.79    6.20
   3  19  -5   52.59    5.40
  -3  19   5   57.79    7.30
   3  19  -5   46.90    7.50
  -2 -19   5  224.38   11.00
   2 -19  -5  209.08   11.80
   2 -19  -5  216.58   13.00
   2  19  -5  209.28   13.00
   2  19  -5  212.58   10.40
   1 -19  -5    6.70    4.50
   1 -19  -5    6.00    4.00
  -1 -19   5    9.70    3.50
   1  19  -5    7.40    4.70
   1  19  -5   16.60    4.50
   0 -19  -5   17.00    5.10
   0 -19  -5   24.10    5.70
   0  19  -5   21.60    4.90
  -1 -19  -5  463.35   18.20
  -1 -19  -5  471.35   20.40
  -1  19  -5  468.15   16.70
  -1  19  -5  492.15   20.40
  -2 -19  -5  904.11   32.10
  -2 -19  -5  899.71   28.80
  -2  19  -5  836.12   27.10
  -2  19  -5  841.22   32.20
  -3 -19  -5  124.19    8.90
  -3 -19  -5  100.79   11.50
  -3  19  -5  128.99   12.20
  -3  19  -5  119.59    7.60
  -4 -19  -5    0.70    6.50
  -4 -19  -5    9.50    5.10
  -4  19  -5    6.80    4.00
  -4  19  -5    0.00    6.10
  -5 -19  -5  430.36   23.30
  -5  19  -5  410.76   17.40
  -5  19  -5  423.36   23.90
  -6 -20   5   53.79    9.30
   6  20  -5   60.99   11.00
  -6  20   5   52.19    7.80
  -5 -20   5  295.77   16.10
   5  20  -5  302.87   17.10
  -5  20   5  296.07   15.00
  -4 -20   5    7.70    4.90
  -4  20   5    5.00    4.60
   4  20  -5   12.60    6.30
  -3 -20   5   96.89    8.70
   3  20  -5  102.59    6.90
  -3  20   5   97.59    9.30
   3  20  -5   93.19   10.00
   2 -20  -5  377.96   16.70
  -2 -20   5  358.46   15.60
   2 -20  -5  353.06   17.80
   2  20  -5  377.86   14.70
   2  20  -5  379.96   18.00
   1 -20  -5  434.16   18.60
  -1 -20   5  475.35   16.60
   1 -20  -5  440.56   19.00
   1  20  -5  438.96   19.70
   1  20  -5  381.36   16.90
   0 -20  -5   17.90    5.10
   0 -20  -5   20.80    5.10
   0  20  -5   15.30    4.90
  -1 -20  -5   43.10    7.00
  -1 -20  -5   32.10    6.50
  -1  20  -5   32.00    5.20
  -1  20  -5   41.60    7.20
  -2 -20  -5   41.30    6.30
  -2 -20  -5   26.10    6.80
  -2  20  -5   20.80    6.30
  -2  20  -5   30.00    4.40
  -3 -20  -5   13.80    5.00
  -3 -20  -5   15.50    6.70
  -3  20  -5   15.70    6.50
  -3  20  -5   14.10    3.70
  -4 -20  -5   83.39   11.00
  -4  20  -5   76.59   10.60
  -4  20  -5   89.89    8.00
  -5 -20  -5  149.88   16.20
  -5  20  -5  144.49   16.40
  -5  20  -5  137.49   10.60
  -6 -21   5   25.60    7.80
  -6  21   5   38.40    7.20
   6  21  -5   21.60    9.00
  -5 -21   5   13.10    6.30
   5  21  -5   13.80    6.20
  -5  21   5   15.40    5.10
  -4 -21   5  166.38   11.80
   4  21  -5  159.38   13.00
  -4  21   5  159.78   11.70
  -3 -21   5   22.20    5.30
   3  21  -5   22.10    4.40
   3  21  -5   17.50    6.20
  -3  21   5   18.20    5.10
   2 -21  -5   84.99    9.00
  -2 -21   5   98.19    8.00
   2 -21  -5   88.19   10.50
   2  21  -5   92.09    7.80
   2  21  -5   89.69    9.90
   1 -21  -5   59.09    7.80
   1 -21  -5   49.00    7.60
  -1 -21   5   60.09    7.20
   1  21  -5   47.30    6.30
   1  21  -5   58.69    8.10
   0 -21  -5  171.98   11.20
   0 -21  -5  164.98   11.50
   0  21  -5  176.58   11.40
  -1 -21  -5   -6.80    4.80
  -1 -21  -5    5.60    4.60
  -1  21  -5    0.30    3.40
  -1  21  -5    2.20    5.10
  -2 -21  -5  491.75   18.10
  -2 -21  -5  450.15   21.40
  -2  21  -5  475.65   22.10
  -2  21  -5  455.85   17.00
  -3 -21  -5    6.30    5.60
  -3 -21  -5   13.90    4.90
  -3  21  -5   14.60    6.20
  -3  21  -5    7.30    3.60
  -4 -21  -5   24.90    7.20
  -4  21  -5   19.00    4.50
  -4  21  -5   22.50    7.30
  -5 -21  -5   49.50   11.00
  -5  21  -5   47.10   12.00
  -5  21  -5   43.00    6.60
  -5 -22   5   10.80    6.30
  -5  22   5    0.70    5.40
   5  22  -5    2.80    6.60
  -4 -22   5  145.59   11.80
   4  22  -5  118.59   11.90
  -4  22   5  137.49   10.80
  -3 -22   5  100.09    9.40
   3  22  -5  111.79    7.40
  -3  22   5   97.19   10.10
   3  22  -5   95.89   11.00
  -2 -22   5  979.10   31.90
   2 -22  -5  976.30   33.80
   2  22  -5  977.90   35.30
   2  22  -5  958.80   30.80
   1 -22  -5   31.50    7.20
   1 -22  -5   39.10    6.70
  -1 -22   5   45.90    5.60
   1  22  -5   60.19    8.70
   1  22  -5   49.20    6.70
   0 -22  -5   78.19    9.30
   0 -22  -5   78.09    8.90
   0  22  -5   68.59    8.80
  -1 -22  -5  103.19    8.70
  -1 -22  -5   84.59   10.30
  -1  22  -5   78.39    7.40
  -1  22  -5  100.79   10.40
  -2 -22  -5   61.09    8.50
  -2 -22  -5   58.69    8.20
  -2  22  -5   65.29   10.20
  -2  22  -5   73.89    6.80
  -3 -22  -5  128.79   12.00
  -3 -22  -5  125.89   11.20
  -3  22  -5  121.49    8.50
  -3  22  -5  129.69   13.20
  -4 -22  -5  128.49   15.20
  -4  22  -5  134.19   15.20
  -4  22  -5  104.39    9.10
  -5 -23   5    0.70    6.60
   5  23  -5    1.10    7.70
  -5  23   5   -0.20    5.60
  -4 -23   5  134.19   12.10
   4  23  -5  147.09   12.50
  -4  23   5  132.89   11.10
  -3 -23   5  325.37   15.90
  -3  23   5  325.07   16.40
   3  23  -5  310.47   17.40
   2 -23  -5  198.28   12.50
  -2 -23   5  197.98   11.20
   2  23  -5  186.28   11.30
   2  23  -5  218.68   14.40
   1 -23  -5  208.58   13.20
  -1 -23   5  215.58   11.20
   1  23  -5  171.08   14.00
   1  23  -5  217.98   12.10
   0 -23  -5   44.00    7.20
   0 -23  -5   31.20    6.60
   0  23  -5   47.20    7.20
  -1 -23  -5   17.30    5.40
  -1 -23  -5   26.60    6.20
  -1  23  -5   10.80    3.90
  -1  23  -5   28.40    6.30
  -2 -23  -5   21.10    6.60
  -2 -23  -5   22.00    5.50
  -2  23  -5   31.60    4.80
  -2  23  -5   21.20    8.00
  -3 -23  -5   20.40    6.80
  -3 -23  -5   19.50    7.00
  -3  23  -5   13.20    4.40
  -3  23  -5   10.20    6.50
  -4 -23  -5   17.20   10.20
  -4  23  -5    5.40    4.60
  -4  23  -5   12.60    8.30
  -5 -24   5  477.85   22.20
  -5  24   5  454.95   21.80
   5  24  -5  472.15   24.20
  -4 -24   5   59.79    8.70
  -4  24   5   80.99    9.90
   4  24  -5   48.70    8.40
  -3 -24   5   -4.00    5.30
  -3  24   5   12.70    5.40
   3  24  -5   10.40    6.00
   2 -24  -5   -1.30    4.90
  -2 -24   5   10.60    4.60
   2  24  -5    3.90    5.50
   2  24  -5    1.00    5.50
  -1 -24   5  488.65   18.40
   1 -24  -5  466.75   20.90
   1  24  -5  458.05   19.20
   1  24  -5  453.95   22.00
   0 -24  -5   75.09    9.50
   0  24  -5   81.79    9.90
   0  24  -5   88.79   10.70
  -1 -24  -5  119.89   11.00
  -1 -24  -5   95.79   10.00
  -1  24  -5   86.89    8.00
  -1  24  -5  106.19   12.00
  -2 -24  -5    5.40    6.10
  -2 -24  -5   -1.50    5.10
  -2  24  -5    0.20    3.90
  -2  24  -5   12.50    6.80
  -3 -24  -5  108.79   14.00
  -3  24  -5  106.09    8.80
  -3  24  -5  115.99   13.30
  -4 -24  -5   23.50   10.00
  -4  24  -5   32.90    6.00
  -4 -25   5  249.18   16.00
   4  25  -5  263.67   16.90
  -4  25   5  249.48   16.00
  -3 -25   5    6.70    5.80
   3  25  -5   19.50    7.00
  -3  25   5   29.20    6.30
  -2 -25   5  171.98   11.70
   2 -25  -5  190.38   12.10
   2  25  -5  195.38   14.20
   2  25  -5  162.68   10.30
  -1 -25   5    8.20    4.80
   1 -25  -5    2.00    5.10
   1  25  -5    9.00    6.60
   1  25  -5   -1.60    4.90
   0 -25  -5   54.99    8.20
   0  25  -5   49.30    7.90
   0  25  -5   69.89   10.60
  -1 -25  -5  533.65   23.20
  -1  25  -5  510.45   23.50
  -1  25  -5  485.35   19.20
  -2 -25  -5   75.79    9.50
  -2  25  -5   57.99    7.80
  -2  25  -5   88.89   12.40
  -3 -25  -5   58.19   11.10
  -3  25  -5   57.29    7.00
  -3  25  -5   71.39   12.10
  -4 -26   5   34.80    8.00
  -4  26   5   26.10    7.10
   4  26  -5   29.20    9.70
  -3 -26   5   78.89   10.90
   3  26  -5   91.29   11.50
  -3  26   5   94.49   12.00
   2 -26  -5    7.80    5.90
  -2 -26   5   10.60    5.50
   2  26  -5   -0.20    6.40
   2  26  -5    0.90    5.70
   1 -26  -5   19.20    5.80
  -1 -26   5    8.80    5.00
   1  26  -5   12.30    6.10
   1  26  -5    9.70    7.20
   0 -26  -5  115.49   11.40
   0  26  -5  130.89   10.30
   0  26  -5  107.79   11.50
   0  26  -5  117.99   13.20
  -1 -26  -5    4.30    6.60
  -1  26  -5    8.10    7.50
  -1  26  -5    3.20    4.70
  -2 -26  -5   19.30    7.80
  -2  26  -5   13.40    4.80
  -2  26  -5    8.10    7.00
  -3 -27   5  266.27   16.00
   3  27  -5  272.47   17.60
  -3  27   5  249.28   17.30
   2 -27  -5   70.29    9.90
  -2 -27   5   65.59    8.20
   2  27  -5   92.19   11.10
  -1 -27   5   -0.90    5.00
   1 -27  -5    7.00    6.30
   1  27  -5    2.30    5.90
   1  27  -5   11.20    6.60
   0 -27  -5   44.70    9.20
   0  27  -5   53.29    6.90
   0  27  -5   51.79    8.80
   0  27  -5   56.29    9.20
  -1 -27  -5  132.19   14.60
  -1  27  -5  151.18   10.70
  -1  27  -5  163.98   14.40
  -2 -27  -5  148.79   16.20
  -2  27  -5  164.28   11.40
  -2  27  -5  192.08   16.00
   2 -28  -5   -0.80    6.60
  -2 -28   5    1.30    6.10
   2  28  -5   -1.30    7.00
   1 -28  -5   78.39   10.90
  -1 -28   5   76.49   10.00
   1  28  -5  103.59   12.80
   1  28  -5   77.79    9.40
   0 -28  -5   18.50    7.60
   0  28  -5   17.10    6.10
   0  28  -5   16.60    7.40
   0  28  -5   30.00    8.20
  -1 -28  -5  135.39   15.40
  -1  28  -5  109.99   13.60
  -1  28  -5  131.09   10.90
  -1  28  -5  148.49   14.40
  -8   0   6   64.39    7.60
  -7   0   6    1.50    3.80
   7   0  -6  -10.40    5.20
   6   0  -6   34.10    5.90
  -6   0   6   34.70    4.80
   6   0  -6   40.80    6.90
   5   0  -6    5.40    3.80
  -5   0   6    0.00    2.20
   5   0  -6    4.10    4.20
  -4   0   6  399.86   13.80
   4   0  -6  391.36   15.40
   4   0  -6  409.96   15.40
  -3   0   6    0.00    1.30
   3   0  -6    1.10    2.50
   3   0  -6    0.60    2.30
  -2   0   6   17.70    2.60
   2   0  -6   14.20    3.20
  -2   0   6   19.90    2.20
   2   0  -6   21.00    3.70
  -1   0   6    1.20    1.40
   1   0  -6    1.70    2.20
  -1   0   6   -1.00    0.80
   0   0   6  519.35   15.00
   0   0  -6  515.45   15.00
   0   0  -6  507.65   17.80
  -1   0  -6   -0.90    2.20
   1   0   6    2.10    1.40
  -1   0  -6   -1.90    1.50
  -2   0  -6    9.70    2.50
  -2   0  -6   15.80    4.30
  -3   0  -6   -3.60    2.80
  -3   0  -6   -1.10    2.80
  -4   0  -6   53.69    6.40
  -4   0  -6   50.69    7.00
  -5   0  -6    1.30    4.00
  -5   0  -6    0.10    4.40
  -6   0  -6   12.80    5.60
  -6   0  -6   24.60    6.00
  -7   0  -6    0.80    7.00
  -7   0  -6   -0.80    6.40
  -8  -1   6    1.70    4.80
  -8   1   6    0.40    4.90
  -7  -1   6  154.78   10.40
   7   1  -6  191.38   13.40
  -7   1   6  177.88   10.70
  -6  -1   6  513.25   18.40
   6  -1  -6  501.45   20.10
   6  -1  -6  491.55   20.00
   6   1  -6  491.15   19.50
  -6   1   6  515.95   18.40
   6   1  -6  483.65   20.20
   5  -1  -6  300.87   13.60
  -5  -1   6  317.67   12.50
   5   1  -6  316.97   13.90
   5   1  -6  296.67   14.00
  -5   1   6  318.27   12.30
   4  -1  -6  202.48    9.90
   4  -1  -6  197.88    9.80
  -4  -1   6  191.98    8.20
   4   1  -6  188.78    9.50
  -4   1   6  195.18    8.30
   4   1  -6  203.78   10.00
  -3  -1   6    5.40    1.60
   3  -1  -6    8.60    2.90
   3  -1  -6    7.00    2.60
   3   1  -6    8.50    2.90
  -3   1   6    7.50    1.80
   3   1  -6    4.90    2.60
   2  -1  -6 8414.96  229.98
   2  -1  -6 8808.42  229.68
  -2  -1   6 8490.65  227.88
   2   1  -6 8859.81  230.28
  -2   1   6 8510.05  228.38
   2   1  -6 8363.96  229.78
   1  -1  -6  273.47   11.30
  -1  -1   6  288.07    8.50
  -1  -1   6  292.97    9.00
  -1   1   6  297.07    9.80
   1   1  -6  279.07   11.30
  -1   1   6  302.27    9.30
   0  -1  -6   29.20    2.70
   0  -1  -6   35.00    4.40
   0  -1   6   30.90    2.20
   0   1   6   30.50    2.90
   0   1  -6   29.70    2.00
   0   1  -6   34.30    4.50
  -1  -1  -6  554.04   19.70
  -1  -1  -6  580.84   17.80
   1  -1   6  582.14   16.60
   1   1   6  582.14   17.20
  -1   1  -6  573.14   20.00
  -1   1  -6  574.84   17.30
  -2  -1  -6 1374.36   39.30
  -2  -1  -6 1353.86   41.00
  -2   1  -6 1334.47   38.60
  -2   1  -6 1325.57   41.30
  -3  -1  -6   16.80    3.60
  -3  -1  -6   10.90    4.10
  -3   1  -6    8.60    4.00
  -3   1  -6   13.50    3.40
  -4  -1  -6   18.30    4.00
  -4  -1  -6   19.00    4.50
  -4   1  -6   19.50    5.00
  -4   1  -6   17.90    4.20
  -5  -1  -6  167.68   10.70
  -5  -1  -6  170.88   11.20
  -5   1  -6  172.78   10.50
  -5   1  -6  178.78   11.90
  -6  -1  -6   68.09    8.70
  -6  -1  -6   80.79    9.70
  -6   1  -6   57.79    8.50
  -6   1  -6   73.79    9.50
  -7  -1  -6   39.80    8.20
  -7  -1  -6   39.70    7.20
  -7   1  -6   40.90    8.00
  -7   1  -6   35.30    7.80
  -8  -2   6   -1.20    5.20
  -8   2   6    5.10    4.90
  -7  -2   6   -0.60    3.70
   7   2  -6  -10.40    5.00
  -7   2   6   -2.30    4.10
  -6  -2   6   20.00    3.80
   6  -2  -6   34.20    5.90
   6  -2  -6   28.00    6.00
   6   2  -6   22.60    5.30
  -6   2   6   27.40    4.60
   6   2  -6   23.20    5.40
   5  -2  -6  491.35   18.70
   5  -2  -6  487.45   18.80
  -5  -2   6  502.05   17.20
   5   2  -6  488.65   18.10
   5   2  -6  477.85   18.80
  -5   2   6  469.85   16.90
   4  -2  -6  203.88   10.80
   4  -2  -6  210.48   10.20
  -4  -2   6  212.08    8.70
   4   2  -6  216.48   10.80
  -4   2   6  237.68    9.20
   4   2  -6  194.58    9.70
  -3  -2   6  134.99    5.70
   3  -2  -6  125.49    7.50
   3  -2  -6  133.69    6.90
   3   2  -6  132.49    7.00
   3   2  -6  132.29    7.70
  -3   2   6  139.09    6.20
  -2  -2   6 1328.37   36.50
  -2  -2   6 1374.56   36.90
   2  -2  -6 1326.47   39.40
   2  -2  -6 1353.56   38.50
  -2   2   6 1293.57   37.80
   2   2  -6 1346.47   39.60
   2   2  -6 1337.17   39.00
  -2   2   6 1320.37   37.30
   1  -2  -6  374.06   13.90
  -1  -2   6  385.16   10.90
   1   2  -6  383.96   14.00
  -1   2   6  388.46   12.70
   0  -2  -6    8.00    2.60
   0  -2  -6    7.50    1.70
   0   2   6   12.00    2.40
   0   2  -6   11.90    3.10
  -1  -2  -6 1715.73   50.39
  -1  -2  -6 1700.33   48.70
   1  -2   6 1734.43   47.10
  -1   2  -6 1755.32   47.70
   1   2   6 1779.42   48.20
  -1   2  -6 1732.93   50.99
  -2  -2  -6   18.90    3.30
  -2  -2  -6   18.20    3.50
  -2   2  -6   23.20    3.20
  -2   2  -6   20.70    4.60
  -3  -2  -6  262.67   12.60
  -3  -2  -6  299.27   12.40
  -3   2  -6  299.37   11.60
  -3   2  -6  283.27   13.70
  -4  -2  -6   31.60    5.00
  -4  -2  -6   28.20    5.10
  -4   2  -6   32.50    5.80
  -4   2  -6   28.70    4.90
  -5  -2  -6  513.75   20.50
  -5  -2  -6  507.55   20.40
  -5   2  -6  517.05   19.60
  -5   2  -6  526.45   21.80
  -6  -2  -6  201.88   13.40
  -6  -2  -6  193.68   12.70
  -6   2  -6  188.28   13.50
  -6   2  -6  162.18   12.10
  -7  -2  -6    1.00    6.60
  -7  -2  -6    7.20    6.40
  -7   2  -6   -5.00    6.00
  -7   2  -6   -8.70    6.50
  -8  -3   6  475.15   20.20
  -8   3   6  453.15   19.20
  -7  -3   6   54.39    7.40
   7   3  -6   61.59    8.90
  -7   3   6   49.30    6.60
   6  -3  -6  284.87   13.90
   6  -3  -6  285.67   14.90
  -6  -3   6  289.57   12.60
   6   3  -6  315.27   14.80
   6   3  -6  266.27   14.50
  -6   3   6  280.37   12.60
   5  -3  -6    6.50    4.60
   5  -3  -6   12.00    4.60
  -5  -3   6   10.70    3.60
   5   3  -6   13.90    4.00
   5   3  -6   12.00    3.60
  -5   3   6    7.60    2.60
  -4  -3   6  253.57    9.70
   4  -3  -6  260.47   11.00
   4  -3  -6  241.68   11.90
   4   3  -6  236.68   11.90
  -4   3   6  249.48   10.00
   4   3  -6  247.08   10.80
   3  -3  -6   70.69    5.90
   3  -3  -6   70.99    5.30
  -3  -3   6   75.79    4.10
  -3   3   6   73.99    4.50
   3   3  -6   79.99    6.30
   3   3  -6   64.89    4.00
   3   3  -6   71.99    5.30
  -2  -3   6  507.75   14.50
   2  -3  -6  502.95   16.10
   2  -3  -6  506.55   17.40
   2   3  -6  492.85   16.90
  -2   3   6  488.55   15.50
   2   3  -6  508.55   17.70
   1  -3  -6   30.90    4.20
   1  -3  -6   30.90    2.70
  -1   3   6   34.60    3.90
   1   3  -6   27.70    3.80
   0  -3  -6  563.04   18.90
   0  -3  -6  555.04   17.30
   0   3   6  561.94   17.30
   0   3  -6  561.74   19.30
  -1  -3  -6  476.15   17.00
  -1  -3  -6  469.25   15.60
   1  -3   6  473.35   13.70
  -1   3  -6  474.05   14.20
  -1   3  -6  486.45   17.70
  -2  -3  -6  132.09    7.80
   2  -3   6  120.49    5.40
  -2  -3  -6  134.89    7.40
  -2   3  -6  136.19    6.30
  -2   3  -6  150.18    9.00
  -3  -3  -6  119.39    8.00
  -3  -3  -6   99.89    7.70
  -3   3  -6  124.19    6.80
  -3   3  -6  115.59    8.50
  -4  -3  -6  259.27   12.90
  -4  -3  -6  265.87   12.80
  -4   3  -6  273.27   12.20
  -4   3  -6  255.67   13.60
  -5  -3  -6    3.10    4.40
  -5  -3  -6    9.90    4.50
  -5   3  -6   -4.80    3.60
  -5   3  -6    3.60    4.80
  -6  -3  -6   21.00    6.20
  -6  -3  -6   19.60    6.60
  -6   3  -6   27.30    5.90
  -6   3  -6   34.30    7.90
  -7  -3  -6   20.00    7.30
  -7  -3  -6   27.30    8.00
  -7   3  -6   18.50    6.80
  -7   3  -6   12.60    7.60
  -8  -4   6   92.99    9.80
  -8   4   6   75.49    8.40
   8   4  -6   77.19    9.90
  -7  -4   6    7.70    4.40
  -7   4   6    3.10    4.20
   7   4  -6    4.10    5.80
   6  -4  -6   66.59    8.50
  -6  -4   6   57.59    6.40
   6   4  -6   47.70    7.20
   6   4  -6   57.79    7.60
  -6   4   6   57.19    6.20
  -5  -4   6   77.69    6.70
   5  -4  -6   67.29    7.40
   5  -4  -6   76.79    7.50
  -5   4   6   64.59    5.70
   5   4  -6   66.39    7.10
   5   4  -6   69.89    7.00
   4  -4  -6   19.70    4.30
   4  -4  -6   21.60    3.70
  -4  -4   6   15.40    2.80
   4   4  -6   12.10    3.30
   4   4  -6   12.40    3.50
  -4   4   6   19.40    3.30
   3  -4  -6   72.79    5.00
  -3  -4   6   72.49    4.10
   3  -4  -6   77.39    6.50
  -3   4   6   82.09    4.80
   3   4  -6   78.79    6.50
   3   4  -6   78.29    4.30
   3   4  -6   87.29    5.50
   2  -4  -6   53.29    5.10
   2  -4  -6   59.89    4.00
  -2  -4   6   52.19    2.70
  -2   4   6   59.39    4.00
   2   4  -6   47.80    3.00
   2   4  -6   62.79    4.90
   2   4  -6   60.99    5.80
   1  -4  -6  117.09    5.40
   1  -4  -6  120.29    6.80
   1   4  -6  112.09    6.60
  -1   4   6  119.99    6.20
   0  -4  -6 2116.09   59.49
   0  -4  -6 2158.08   60.89
   0   4  -6 2148.89   61.49
   0   4   6 2158.88   59.49
   1  -4   6    8.40    1.30
  -1  -4  -6    8.10    2.50
  -1  -4  -6    6.90    2.70
  -1   4  -6    7.60    3.00
  -1   4  -6    7.60    1.50
   2  -4   6   48.90    3.60
  -2  -4  -6   39.80    5.00
  -2  -4  -6   49.60    5.30
  -2   4  -6   33.50    5.00
  -2   4  -6   44.50    3.70
  -3  -4  -6   45.00    6.00
  -3  -4  -6   35.80    5.10
  -3   4  -6   39.60    4.50
  -3   4  -6   54.19    6.70
  -4  -4  -6 2085.89   62.19
  -4  -4  -6 2122.89   61.99
  -4   4  -6 2125.69   60.59
  -4   4  -6 2120.39   63.99
  -5  -4  -6   25.00    5.10
  -5  -4  -6   25.40    5.80
  -5   4  -6   29.80    5.00
  -5   4  -6   20.20    5.90
  -6  -4  -6  354.26   16.70
  -6  -4  -6  338.27   17.80
  -6   4  -6  346.07   16.10
  -6   4  -6  351.16   19.00
  -7  -4  -6  -10.60    6.50
  -7  -4  -6   -0.80    6.70
  -7   4  -6   12.10    6.20
  -7   4  -6   -3.70    6.80
  -8  -5   6  188.98   12.70
  -8   5   6  178.68   11.80
   8   5  -6  176.28   14.20
  -7  -5   6  123.29    9.70
  -7   5   6  129.09    9.40
   7   5  -6  137.69   12.50
   6  -5  -6    0.60    4.70
  -6  -5   6    1.60    3.30
   6   5  -6    2.40    4.90
   6   5  -6    8.70    4.40
  -6   5   6    2.90    3.30
   5  -5  -6   18.80    4.80
   5  -5  -6   29.70    5.00
  -5  -5   6   23.80    4.50
   5   5  -6   28.20    4.70
   5   5  -6   26.10    5.00
  -5   5   6   20.60    3.40
   4  -5  -6  174.08    8.50
   4  -5  -6  178.78    9.90
  -4  -5   6  176.58    7.80
   4   5  -6  174.18    8.30
   4   5  -6  155.98    9.40
  -4   5   6  184.78    8.40
   3  -5  -6  137.49    8.70
   3  -5  -6  146.09    6.60
  -3  -5   6  139.49    5.90
   3   5  -6  130.39    6.70
  -3   5   6  134.79    6.70
   3   5  -6  133.79    5.80
   3   5  -6  135.39    8.30
   2  -5  -6  840.62   27.70
  -2  -5   6  886.41   24.60
   2  -5  -6  914.01   25.80
   2   5  -6  877.41   28.30
   2   5  -6  865.91   26.90
   2   5  -6  918.11   24.50
  -2   5   6  868.61   26.30
   1  -5  -6  353.56   13.50
   1  -5  -6  365.86   12.30
   1   5  -6  368.26   13.60
   0  -5  -6  210.88    8.60
   0  -5  -6  210.88    9.60
   0   5  -6  220.78   10.20
  -1  -5  -6    7.60    2.50
  -1  -5  -6    6.20    2.60
  -1   5  -6    8.20    3.40
  -2  -5  -6  443.36   16.10
  -2  -5  -6  420.86   16.00
   2  -5   6  420.56   13.40
  -2   5  -6  427.56   17.20
  -2   5  -6  438.86   13.70
  -3  -5  -6  933.31   30.30
  -3  -5  -6  947.41   30.00
  -3   5  -6  903.31   31.50
  -3   5  -6  934.71   28.00
  -4  -5  -6  119.59    9.10
  -4  -5  -6  139.39    9.30
  -4   5  -6  148.19   10.90
  -4   5  -6  142.19    8.90
  -5  -5  -6   -5.10    4.60
  -5  -5  -6    1.50    4.00
  -5   5  -6   -1.00    5.10
  -5   5  -6    5.70    3.60
  -6  -5  -6  117.39   11.70
  -6  -5  -6  136.69   10.60
  -6   5  -6  131.29   10.30
  -6   5  -6  125.19   13.30
  -7  -5  -6  104.49   13.30
  -7  -5  -6   88.29   11.20
  -7   5  -6  106.09   11.20
  -7   5  -6  119.89   13.10
  -8  -6   6    2.10    5.90
  -8   6   6    6.60    4.80
   8   6  -6   22.80    7.90
  -7  -6   6    3.40    4.30
  -7   6   6    4.90    4.20
   7   6  -6    6.00    5.50
   6  -6  -6    5.90    5.20
  -6  -6   6    3.10    3.30
   6   6  -6    1.90    4.40
  -6   6   6    1.20    3.20
   6   6  -6    2.20    4.40
  -5  -6   6  164.78    9.30
   5  -6  -6  161.18   10.60
   5   6  -6  170.08    9.00
  -5   6   6  167.88    8.60
   5   6  -6  168.18   10.60
  -4  -6   6  108.19    6.20
   4  -6  -6  113.29    8.50
   4  -6  -6  109.29    6.70
   4   6  -6   95.19    8.00
   4   6  -6  113.99    6.40
  -4   6   6  109.39    7.10
   3  -6  -6  379.26   12.50
  -3  -6   6  367.26   12.20
   3  -6  -6  381.06   15.10
  -3   6   6  369.36   13.30
   3   6  -6  353.46   13.00
   3   6  -6  367.96   11.80
   3   6  -6  370.46   15.30
  -2  -6   6   86.79    3.70
   2  -6  -6   93.19    4.50
   2  -6  -6   88.29    6.20
   2   6  -6   81.39    6.70
  -2   6   6   92.99    5.40
   2   6  -6   87.69    3.50
   2   6  -6   87.59    5.70
   1  -6  -6  727.93   22.50
   1  -6  -6  717.93   23.60
   1   6  -6  748.53   23.70
   0  -6  -6  229.78   10.10
   0  -6  -6  233.08    9.80
   0   6  -6  243.58   11.00
  -1  -6  -6 2842.82   79.39
  -1  -6  -6 2732.53   78.89
  -1   6  -6 2807.12   75.99
  -1   6  -6 2919.81   81.09
  -1   6  -6 2895.21   76.09
  -2  -6  -6   42.50    4.90
  -2  -6  -6   35.60    4.80
   2  -6   6   38.90    3.40
  -2   6  -6   42.80    6.10
  -2   6  -6   33.20    3.10
  -3  -6  -6   53.09    6.80
  -3  -6  -6   37.40    5.40
  -3   6  -6   38.30    4.20
  -3   6  -6   46.90    6.50
  -4  -6  -6  273.97   13.60
  -4  -6  -6  263.87   12.50
  -4   6  -6  271.97   14.60
  -4   6  -6  270.27   12.00
  -5  -6  -6  875.61   29.10
  -5  -6  -6  872.21   31.00
  -5   6  -6  881.61   28.40
  -5   6  -6  825.42   31.90
  -6  -6  -6   84.19    9.30
  -6  -6  -6   83.89   10.40
  -6   6  -6   83.59   11.40
  -6   6  -6   77.99    9.20
  -7  -6  -6   27.30    8.30
  -7  -6  -6   25.50    6.90
  -7   6  -6   43.70    9.30
  -7   6  -6   29.40    7.00
  -8  -7   6   56.29    8.00
   8   7  -6   49.90    8.90
  -8   7   6   45.00    6.40
  -7  -7   6   45.00    6.60
   7   7  -6   48.90    8.60
  -7   7   6   64.79    7.50
  -6  -7   6  113.39    8.30
   6  -7  -6  132.69   11.60
  -6   7   6  108.09    8.20
   6   7  -6  120.49    8.90
   6   7  -6  115.19   10.40
  -5  -7   6   57.69    6.60
   5  -7  -6   61.09    7.80
  -5   7   6   40.60    5.20
   5   7  -6   49.10    7.00
   5   7  -6   56.79    5.70
   4  -7  -6  195.98    8.90
   4  -7  -6  194.98   10.80
  -4  -7   6  191.58    8.50
   4   7  -6  178.88   10.20
   4   7  -6  195.38    8.40
  -4   7   6  153.48    8.40
   3  -7  -6  183.08    7.50
  -3  -7   6  188.28    7.60
   3  -7  -6  195.08   10.10
   3   7  -6  205.38    8.40
   3   7  -6  177.78    9.90
   3   7  -6  197.08    7.10
  -3   7   6  184.78    8.60
  -2  -7   6  337.17   10.70
   2  -7  -6  336.57   13.90
   2  -7  -6  354.96   11.00
   2   7  -6  342.87   10.20
  -2   7   6  355.56   12.80
   2   7  -6  342.97   12.80
   2   7  -6  358.26   14.40
   1  -7  -6 1781.42   51.59
   1  -7  -6 1788.02   50.59
   1  -7  -6 1821.72   48.80
   1   7  -6 1742.03   51.49
   0  -7  -6  152.48    7.70
   0  -7  -6  163.28    8.20
   0   7  -6  160.58    8.70
  -1  -7  -6   75.09    5.90
  -1  -7  -6   63.59    5.70
  -1   7  -6   71.09    3.60
  -1   7  -6   66.69    7.30
  -1   7  -6   70.99    3.00
  -2  -7  -6  395.66   15.60
   2  -7   6  408.26   12.90
  -2  -7  -6  407.86   15.00
  -2   7  -6  397.76   12.60
  -2   7  -6  375.16   16.60
  -3  -7  -6  105.29    8.30
  -3  -7  -6  122.09    8.50
  -3   7  -6  122.09    9.20
  -3   7  -6  116.49    6.20
  -4  -7  -6  245.78   11.60
  -4  -7  -6  247.68   12.90
  -4   7  -6  243.48   14.10
  -4   7  -6  241.28   11.20
  -5  -7  -6  158.48   11.60
  -5  -7  -6  159.78    9.80
  -5   7  -6  145.39   12.30
  -5   7  -6  160.78    9.30
  -6  -7  -6  114.39   12.00
  -6  -7  -6  136.39   10.00
  -6   7  -6   91.19    9.50
  -6   7  -6   90.89   11.10
  -7  -7  -6   46.50    7.30
  -7  -7  -6   55.59   11.40
  -7   7  -6   34.50    6.90
  -7   7  -6   25.70    8.80
  -8  -8   6   28.20    7.10
  -8   8   6   29.30    6.00
   8   8  -6   42.60    9.90
  -7  -8   6   11.60    5.40
  -7   8   6    3.30    3.90
   7   8  -6    6.40    6.20
  -6  -8   6   75.99    7.70
   6   8  -6   84.39    7.50
   6   8  -6   86.99    9.30
  -6   8   6   81.49    7.10
   5  -8  -6    3.20    4.60
  -5  -8   6    4.20    3.50
   5   8  -6    4.60    4.20
  -5   8   6   -0.40    2.60
   5   8  -6    5.90    3.20
  -4  -8   6  134.59    7.30
   4  -8  -6  135.49    9.30
   4   8  -6  127.59    6.80
  -4   8   6  132.89    7.60
   4   8  -6  128.59    9.00
   3  -8  -6    1.40    2.70
   3  -8  -6    5.70    2.10
  -3  -8   6    3.30    2.10
  -3   8   6    1.30    2.30
   3   8  -6    4.00    2.30
   3   8  -6    3.00    1.70
   3   8  -6    7.00    3.00
   2  -8  -6  201.88   10.30
  -2  -8   6  203.68    7.20
   2  -8  -6  196.78    6.60
  -2   8   6  184.38    8.90
   2   8  -6  206.98   10.90
   2   8  -6  205.98    9.00
   2   8  -6  208.28    6.50
   1  -8  -6  161.98    8.40
   1  -8  -6  162.58    5.50
   1  -8  -6  155.98    7.70
   1   8  -6  150.18    8.30
   0  -8  -6 1564.84   45.40
   0  -8  -6 1527.75   45.40
   0   8  -6 1578.54   46.50
  -1  -8  -6   74.99    6.00
  -1  -8  -6   84.29    6.60
  -1   8  -6   75.89    6.90
  -1   8  -6   86.39    3.40
  -1   8  -6   85.59    3.90
  -2  -8  -6    9.10    3.30
  -2  -8  -6    1.80    2.70
  -2   8  -6    5.50    3.60
  -2   8  -6    6.80    1.90
  -3  -8  -6   12.10    4.60
  -3  -8  -6    9.90    4.10
  -3   8  -6    2.10    3.90
  -3   8  -6    6.50    2.40
  -4  -8  -6  191.68   10.00
  -4  -8  -6  186.88   11.40
  -4   8  -6  172.58    9.40
  -4   8  -6  175.68   12.40
  -5  -8  -6    7.60    5.20
  -5  -8  -6   13.60    4.50
  -5   8  -6   13.40    6.30
  -5   8  -6   14.30    3.80
  -6  -8  -6   41.60    6.00
  -6  -8  -6   29.50    7.70
  -6   8  -6   33.90    6.20
  -6   8  -6   50.09    8.20
  -8  -9   6   11.00    6.50
  -8   9   6    8.20    5.90
   8   9  -6   15.30    8.90
  -7  -9   6  162.78   11.70
   7   9  -6  143.19   12.90
  -7   9   6  159.08   10.20
  -6  -9   6  121.19    9.20
   6   9  -6  143.29    8.80
   6   9  -6  124.79   11.10
  -6   9   6  142.19    8.90
  -5  -9   6   44.50    6.10
   5  -9  -6   52.39    7.60
  -5   9   6   50.29    5.60
   5   9  -6   56.69    7.60
   5   9  -6   66.69    5.80
  -4  -9   6    6.30    3.10
   4  -9  -6    7.30    3.90
   4   9  -6   17.60    4.00
  -4   9   6   12.20    2.80
   4   9  -6    8.70    2.80
   3  -9  -6  524.95   20.30
  -3  -9   6  524.25   17.20
   3   9  -6  541.25   20.40
  -3   9   6  546.85   18.80
   3   9  -6  539.05   17.50
  -2  -9   6  769.82   21.00
   2  -9  -6  604.44   23.60
   2   9  -6  788.82   20.30
   2   9  -6  637.24   24.30
   2   9  -6  773.42   23.10
   1  -9  -6 1018.30   31.90
   1  -9  -6 1029.80   31.20
   1   9  -6 1005.10   31.60
   0  -9  -6   67.99    5.70
   0  -9  -6   75.39    6.20
   0   9  -6   76.19    6.50
  -1  -9  -6    6.10    2.90
  -1  -9  -6    6.70    3.30
  -1  -9  -6    8.00    2.50
  -1   9  -6    6.70    3.50
  -1   9  -6    5.60    1.80
  -1   9  -6   10.60    1.50
  -2  -9  -6  289.77   13.60
  -2  -9  -6  292.07   12.10
  -2   9  -6  294.07    9.80
  -2   9  -6  277.87   13.90
  -2   9  -6  282.67   10.10
  -3  -9  -6   43.20    5.90
  -3  -9  -6   47.00    6.60
  -3   9  -6   50.19    7.20
  -3   9  -6   46.60    4.50
  -4  -9  -6   -1.30    3.40
  -4  -9  -6    3.70    4.50
  -4   9  -6    2.50    3.20
  -4   9  -6    3.00    4.70
  -5  -9  -6   64.69    7.20
  -5  -9  -6   75.89    9.50
  -5   9  -6   53.79    6.80
  -5   9  -6   75.49   10.60
  -6  -9  -6   76.79    9.60
  -6  -9  -6   84.49    8.60
  -6   9  -6   90.09    9.50
  -6   9  -6   78.19   10.40
  -8 -10   6   15.20    6.50
   8  10  -6   22.20    9.80
  -8  10   6   28.30    6.20
  -7 -10   6  158.88   12.30
   7  10  -6  159.58   12.90
  -7  10   6  154.08   10.60
  -6 -10   6   21.30    5.10
   6  10  -6   11.80    5.80
  -6  10   6   17.60    4.20
   5 -10  -6  136.69   11.30
  -5 -10   6  140.89    9.00
   5  10  -6  144.99    8.10
  -5  10   6  152.18    8.80
   5  10  -6  150.38   10.70
   4 -10  -6    5.70    4.20
  -4 -10   6    5.20    3.40
   4  10  -6    4.80    3.50
  -4  10   6    5.10    3.00
  -4  10   6    5.10    2.90
   4  10  -6    7.90    2.60
   3 -10  -6 1441.46   45.60
  -3 -10   6 1491.85   42.30
   3  10  -6 1485.35   42.40
   3  10  -6 1488.75   45.70
  -2 -10   6   47.20    3.70
   2 -10  -6   54.89    6.00
   2  10  -6   48.50    5.90
   2  10  -6   42.10    4.90
   2  10  -6   46.70    3.20
   1 -10  -6 2613.94   74.29
   1 -10  -6 2641.44   75.09
   1  10  -6 2652.23   74.69
   1  10  -6 2667.13   70.39
   0 -10  -6  156.28    5.70
   0 -10  -6  149.99    8.50
   0 -10  -6  157.98    8.70
   0  10  -6  151.28    9.20
   0  10  -6  154.48    4.80
   0  10  -6  159.28    5.10
  -1 -10  -6 1225.68   37.30
  -1 -10  -6 1196.08   36.20
  -1 -10  -6 1152.48   34.30
  -1  10  -6 1175.78   38.20
  -1  10  -6 1234.58   33.10
  -1  10  -6 1230.18   33.70
  -2 -10  -6    8.70    4.10
  -2 -10  -6   -0.30    2.80
  -2  10  -6    2.10    3.30
  -2  10  -6    3.60    1.70
  -3 -10  -6  602.24   20.80
  -3 -10  -6  582.34   22.10
  -3  10  -6  568.34   18.60
  -3  10  -6  600.64   23.80
  -4 -10  -6   57.19    7.60
  -4  10  -6   66.69    9.30
  -4  10  -6   56.19    5.70
  -5 -10  -6  473.35   21.40
  -5 -10  -6  455.25   17.70
  -5  10  -6  439.56   22.00
  -5  10  -6  482.15   17.70
  -6 -10  -6   13.00    6.90
  -6 -10  -6    8.80    4.90
  -6  10  -6   -2.40    5.90
  -6  10  -6    5.30    4.90
  -8 -11   6   76.69    9.30
  -8  11   6   93.79   10.90
   8  11  -6   78.09   12.20
  -7 -11   6   85.79    9.70
   7  11  -6   78.19   11.00
  -7  11   6   85.89    8.40
  -6 -11   6  384.26   17.20
   6  11  -6  409.96   19.30
  -6  11   6  392.96   16.50
  -5 -11   6   -2.20    3.30
   5 -11  -6   -3.70    4.90
  -5  11   6    1.10    2.90
   5  11  -6    3.50    4.00
   5  11  -6    4.00    2.90
  -4 -11   6   33.60    4.90
   4 -11  -6   41.30    6.50
   4  11  -6   42.90    6.50
   4  11  -6   34.70    4.80
  -4  11   6   30.40    4.40
  -4  11   6   35.40    4.60
   3 -11  -6  493.05   20.00
  -3 -11   6  551.04   17.60
   3  11  -6  538.75   17.30
  -3  11   6  519.45   18.70
   3  11  -6  516.25   20.30
  -2 -11   6 1081.29   31.20
   2 -11  -6 1081.89   33.60
   2 -11  -6 1075.69   34.90
   2  11  -6 1100.89   35.50
   2  11  -6 1083.99   32.90
   2  11  -6 1119.99   30.40
   1 -11  -6  380.16   14.60
  -1 -11   6  362.96   11.00
   1  11  -6  372.76   11.00
   1  11  -6  379.76   14.80
   0 -11  -6  101.99    8.00
   0 -11  -6  117.69    7.60
   0 -11  -6  105.69    4.70
   0  11  -6  113.39    3.80
   0  11  -6  111.49    5.00
   0  11  -6  111.89    8.50
  -1 -11  -6  164.68    9.10
  -1 -11  -6  181.68   10.30
  -1 -11  -6  170.28    7.20
  -1  11  -6  176.68    6.00
  -1  11  -6  153.28   10.50
  -1  11  -6  170.48    7.20
  -2 -11  -6 1237.38   40.00
  -2 -11  -6 1276.47   38.20
  -2  11  -6 1271.47   35.80
  -2  11  -6 1290.07   41.30
  -3 -11  -6   42.40    5.70
  -3 -11  -6   32.70    5.80
  -3  11  -6   46.30    4.70
  -3  11  -6   48.10    7.80
  -4 -11  -6   -2.50    3.30
  -4 -11  -6   13.00    5.40
  -4  11  -6   14.40    5.80
  -4  11  -6    5.60    3.20
  -5 -11  -6  105.59   12.30
  -5 -11  -6  147.19    9.80
  -5  11  -6  144.29   12.60
  -5  11  -6  119.89    8.80
  -6 -11  -6  204.48   15.30
  -6 -11  -6  202.08   11.70
  -6  11  -6  211.78   12.70
  -6  11  -6  230.48   16.30
  -7 -12   6    0.70    5.90
   7  12  -6   -2.50    6.00
  -7  12   6    5.30    3.90
  -6 -12   6   42.40    6.90
  -6  12   6   46.30    5.90
   6  12  -6   45.50    8.30
   5 -12  -6   23.20    6.70
  -5 -12   6   26.00    5.30
   5  12  -6   20.50    5.10
  -5  12   6   24.10    4.60
   5  12  -6   30.10    4.00
   4 -12  -6  279.27   14.90
  -4 -12   6  297.07   12.70
  -4  12   6  268.17   10.50
   4  12  -6  309.57   11.00
   4  12  -6  275.67   14.40
  -4  12   6  296.17   12.70
   3 -12  -6  168.68   10.50
  -3 -12   6  156.28    8.40
   3  12  -6  158.48   10.20
   3  12  -6  170.98    7.80
  -3  12   6  166.98    9.00
   2 -12  -6    8.00    3.90
  -2 -12   6   -0.40    2.00
   2 -12  -6    3.10    2.70
   2  12  -6    6.50    3.10
   2  12  -6    2.20    1.80
   2  12  -6    4.60    3.40
   1 -12  -6  129.79    8.50
   1 -12  -6  140.29    8.50
  -1 -12   6  139.29    5.40
   1  12  -6  146.69    5.40
   1  12  -6  128.99    8.10
   0 -12  -6  637.04   21.70
   0 -12  -6  633.34   22.20
   0  12  -6  643.94   22.70
   0  12  -6  626.14   18.30
   0  12  -6  604.74   17.80
  -1 -12  -6   10.20    2.60
  -1 -12  -6    5.80    3.80
  -1 -12  -6    7.40    3.40
  -1  12  -6    5.50    1.70
  -1  12  -6    1.30    3.40
  -1  12  -6    5.20    2.50
  -2 -12  -6   20.30    4.80
  -2 -12  -6   25.40    5.10
  -2  12  -6   21.50    2.80
  -2  12  -6   15.20    4.40
  -3 -12  -6    3.40    4.40
  -3 -12  -6   10.80    4.20
  -3  12  -6    1.30    4.60
  -3  12  -6    4.70    2.70
  -4 -12  -6  332.87   16.70
  -4 -12  -6  273.17   12.60
  -4  12  -6  310.17   17.30
  -4  12  -6  329.37   12.60
  -5 -12  -6    1.60    6.00
  -5 -12  -6    0.10    4.30
  -5  12  -6   -9.80    5.90
  -5  12  -6    1.20    3.70
  -6 -12  -6   -5.60    6.60
  -6 -12  -6    1.90    5.00
  -6  12  -6   13.30    7.90
  -6  12  -6    5.20    5.00
  -7 -13   6  274.77   17.10
   7  13  -6  324.67   18.60
  -7  13   6  324.07   15.10
  -6 -13   6  785.22   28.30
  -6  13   6  815.22   27.90
   6  13  -6  767.12   30.00
   5 -13  -6   19.30    6.50
  -5 -13   6   16.60    4.50
   5  13  -6   27.90    6.20
   5  13  -6   24.70    3.50
  -5  13   6   26.70    4.60
   4 -13  -6   -0.50    4.70
  -4 -13   6    1.50    3.50
   4  13  -6   -2.00    4.20
  -4  13   6   -0.30    2.90
   4  13  -6   -2.40    2.50
   3 -13  -6  115.69    9.40
  -3 -13   6  121.19    7.20
   3  13  -6  124.79    6.70
   3  13  -6  120.09    9.10
  -3  13   6  123.99    7.90
   2 -13  -6  275.37   12.80
   2 -13  -6  298.77   14.00
  -2 -13   6  299.67   10.80
   2  13  -6  305.37   10.20
   2  13  -6  312.57   12.30
   1 -13  -6  184.58   10.60
  -1 -13   6  182.78    6.90
   1 -13  -6  187.18    9.80
   1  13  -6  189.08    9.80
   1  13  -6  192.48    7.20
   0 -13  -6  148.89    8.60
   0 -13  -6  140.09    8.90
   0  13  -6  164.58    9.40
   0  13  -6  154.88    6.80
   0  13  -6  161.78    5.70
  -1 -13  -6   -4.50    3.00
  -1 -13  -6   -1.40    2.80
  -1 -13  -6    0.90    3.40
  -1  13  -6   -1.60    3.40
  -1  13  -6    3.90    1.70
  -1  13  -6    6.30    2.80
  -2 -13  -6  801.92   28.80
  -2 -13  -6  854.21   27.20
  -2  13  -6  841.82   30.30
  -2  13  -6  845.92   24.70
  -3 -13  -6  104.79    8.10
  -3 -13  -6   97.19    9.70
  -3  13  -6  103.79    6.40
  -3  13  -6   79.29   10.00
  -4 -13  -6    8.70    5.50
  -4 -13  -6   10.20    4.10
  -4  13  -6    6.40    3.90
  -4  13  -6    9.20    6.10
  -5 -13  -6  137.19   12.40
  -5 -13  -6  120.29    8.60
  -5  13  -6  110.29    8.70
  -5  13  -6  159.88   13.40
  -6 -13  -6  128.59   14.20
  -6  13  -6  106.99   10.40
  -6  13  -6  146.39   16.40
  -7 -14   6   16.60    6.90
  -7  14   6   10.80    4.90
   7  14  -6   -1.40    7.20
  -6 -14   6   49.20    7.50
  -6  14   6   59.39    7.80
   6  14  -6   73.19    9.70
   5 -14  -6  456.85   21.50
  -5 -14   6  415.06   17.60
   5  14  -6  420.76   19.60
   5  14  -6  450.35   14.20
  -5  14   6  432.56   17.80
  -4 -14   6   15.30    4.20
   4 -14  -6   13.20    5.50
  -4  14   6    5.10    3.50
   4  14  -6   14.10    3.10
   4  14  -6   12.90    5.10
  -3 -14   6  156.78    8.30
   3 -14  -6  129.89   10.40
   3  14  -6  144.79    7.40
  -3  14   6  151.08    9.00
   3  14  -6  159.18   10.60
  -2 -14   6   22.10    3.30
   2 -14  -6   20.40    3.80
   2 -14  -6   19.10    4.50
   2  14  -6   24.20    4.80
   2  14  -6   21.10    4.10
   1 -14  -6  257.07   12.00
   1 -14  -6  240.08   12.10
  -1 -14   6  246.88    8.90
   1  14  -6  234.28   11.70
   1  14  -6  259.27    9.20
   0 -14  -6   39.40    5.50
   0 -14  -6   44.40    6.00
   0  14  -6   39.40    5.60
   0  14  -6   43.90    3.30
   0  14  -6   37.90    4.90
  -1 -14  -6  336.37   14.70
  -1 -14  -6  332.17   11.00
  -1 -14  -6  255.77   12.60
  -1  14  -6  292.37   11.50
  -1  14  -6  339.47   10.60
  -1  14  -6  329.37   15.30
  -2 -14  -6   -0.50    3.40
  -2 -14  -6    3.60    3.90
  -2  14  -6    6.40    4.90
  -2  14  -6    2.80    2.10
  -3 -14  -6  231.48   11.00
  -3 -14  -6  211.18   13.20
  -3  14  -6  210.98    9.30
  -3  14  -6  179.38   13.20
  -4 -14  -6  140.39   12.10
  -4 -14  -6  114.29    8.50
  -4  14  -6  128.59   12.40
  -4  14  -6  104.49    7.50
  -5 -14  -6  378.16   19.80
  -5 -14  -6  384.06   14.90
  -5  14  -6  378.56   15.40
  -5  14  -6  341.17   19.50
  -6 -14  -6   59.79   11.00
  -6  14  -6   74.09    8.20
  -6  14  -6   59.59   11.50
  -7 -15   6  173.48   14.20
   7  15  -6  143.19   15.40
  -7  15   6  174.78   13.00
  -6 -15   6  119.29   11.10
  -6  15   6  148.79   10.00
   6  15  -6  126.39   11.50
  -5 -15   6    8.10    4.30
  -5  15   6    1.10    4.10
   5  15  -6    5.60    5.50
  -4 -15   6   38.20    6.50
   4 -15  -6   27.40    6.80
   4  15  -6   42.00    6.60
   4  15  -6   36.30    4.50
  -4  15   6   25.80    5.10
  -3 -15   6  102.69    7.50
   3 -15  -6   99.39    9.50
   3  15  -6  113.09    9.20
  -3  15   6  100.19    8.10
   3  15  -6  107.79    6.50
   2 -15  -6  718.33   25.10
   2 -15  -6  717.13   26.30
  -2 -15   6  751.02   23.00
   2  15  -6  713.03   26.90
   2  15  -6  766.92   24.20
   1 -15  -6   18.20    4.70
  -1 -15   6   24.90    3.20
   1 -15  -6   25.20    4.60
   1  15  -6   20.00    3.30
   1  15  -6   19.50    4.90
   0 -15  -6  494.35   19.30
   0 -15  -6  504.85   19.10
   0  15  -6  498.75   16.10
   0  15  -6  497.75   15.40
   0  15  -6  479.15   19.40
  -1 -15  -6  383.46   15.80
  -1 -15  -6  431.96   13.50
  -1 -15  -6  390.56   17.30
  -1  15  -6  423.86   13.40
  -1  15  -6  413.66   17.90
  -2 -15  -6  226.68   12.70
  -2 -15  -6  159.88    9.70
  -2  15  -6  212.28   13.20
  -2  15  -6  202.88    8.20
  -3 -15  -6  206.98   13.30
  -3 -15  -6  206.38   10.60
  -3  15  -6  215.78   14.30
  -3  15  -6  214.98    9.50
  -4 -15  -6   31.10    5.20
  -4 -15  -6   20.90    6.60
  -4  15  -6   25.20    7.90
  -4  15  -6   24.60    4.20
  -5 -15  -6  102.29    8.80
  -5 -15  -6   93.39   12.50
  -5  15  -6  113.29   12.50
  -5  15  -6  119.09    9.10
  -6  15  -6  187.08   12.30
  -6  15  -6  171.88   18.10
  -7 -16   6   18.00    7.60
   7  16  -6   24.40    9.50
  -7  16   6   15.10    5.90
  -6 -16   6    4.60    5.50
   6  16  -6    9.20    5.50
  -6  16   6   10.40    4.40
  -5 -16   6   97.79    9.50
  -5  16   6  128.29    9.90
   5  16  -6  129.09   11.60
   4 -16  -6  971.30   35.60
  -4 -16   6  977.20   31.90
  -4  16   6  981.60   32.60
   4  16  -6  991.60   28.60
   4  16  -6  981.70   34.70
  -3 -16   6   47.00    5.50
   3 -16  -6   22.80    6.00
   3  16  -6   34.50    4.90
   3  16  -6   36.60    6.40
  -3  16   6   25.60    4.90
   2 -16  -6   19.30    4.30
  -2 -16   6   31.00    4.00
   2 -16  -6   30.00    6.00
   2  16  -6   29.20    4.90
   2  16  -6   37.40    6.30
   1 -16  -6   59.19    6.50
  -1 -16   6   62.39    4.80
   1 -16  -6   62.99    7.00
   1  16  -6   55.49    6.90
   0 -16  -6 2495.15   73.29
   0 -16  -6 2470.15   72.49
   0  16  -6 2491.55   73.29
   0  16  -6 2582.74   68.89
  -1 -16  -6    2.60    3.70
  -1 -16  -6    0.00    3.60
  -1 -16  -6   -0.20    3.30
  -1  16  -6    6.50    2.60
  -1  16  -6    8.20    4.50
  -2 -16  -6   20.80    4.40
  -2 -16  -6   16.80    5.80
  -2  16  -6   22.00    3.40
  -2  16  -6   37.10    7.30
  -3 -16  -6   53.59    7.90
  -3 -16  -6   59.89    6.70
  -3  16  -6   77.79    6.90
  -3  16  -6   75.99   10.30
  -4 -16  -6  312.17   13.70
  -4 -16  -6  332.07   18.60
  -4  16  -6  328.77   13.30
  -4  16  -6  326.67   18.80
  -5 -16  -6   14.10    7.80
  -5 -16  -6   22.30    7.80
  -5  16  -6   30.70    5.30
  -5  16  -6   46.20    8.80
  -7 -17   6  127.19   12.80
   7  17  -6  119.09   16.40
  -7  17   6  124.09   12.30
  -6 -17   6    1.70    5.80
   6  17  -6   -1.10    5.90
  -6  17   6    3.10    4.30
  -5 -17   6   15.10    5.20
   5  17  -6   15.50    5.40
  -5  17   6   18.00    5.10
  -4 -17   6   59.99    6.70
   4 -17  -6   49.00    8.10
   4  17  -6   59.19    5.10
  -4  17   6   62.89    7.60
   4  17  -6   59.19    8.70
  -3 -17   6  168.58    9.90
   3 -17  -6  165.78   12.20
  -3  17   6  165.48   10.50
   3  17  -6  170.68    8.40
   3  17  -6  156.18   11.30
  -2 -17   6  307.97   12.30
   2 -17  -6  291.27   15.50
   2 -17  -6  304.77   14.30
   2  17  -6  321.57   15.90
   2  17  -6  328.77   13.40
   1 -17  -6   35.30    5.80
   1 -17  -6   43.40    6.50
  -1 -17   6   44.40    5.20
   1  17  -6   29.00    5.00
   0 -17  -6   30.60    5.70
   0 -17  -6   21.80    5.30
   0  17  -6   28.50    5.70
   0  17  -6   27.20    3.80
  -1 -17  -6  102.79    9.20
  -1 -17  -6  105.59    8.30
  -1  17  -6   90.99    5.70
  -1  17  -6   93.49    9.40
  -2 -17  -6  691.53   27.10
  -2 -17  -6  705.53   24.30
  -2  17  -6  723.73   22.40
  -2  17  -6  736.93   28.40
  -3 -17  -6  144.69    8.80
  -3 -17  -6  138.99   11.80
  -3  17  -6  123.49   12.20
  -3  17  -6  118.69    7.40
  -4 -17  -6  313.07   18.10
  -4 -17  -6  309.17   13.90
  -4  17  -6  331.47   13.50
  -4  17  -6  347.17   18.80
  -5 -17  -6   24.20    8.00
  -5  17  -6    2.90    4.40
  -5  17  -6    4.30    8.60
  -6 -18   6   62.29    8.90
   6  18  -6   55.29    8.90
  -6  18   6   83.89    9.20
  -5 -18   6  247.58   14.00
  -5  18   6  262.37   13.90
   5  18  -6  264.67   15.50
  -4 -18   6   76.19    8.40
   4 -18  -6   67.69    9.40
  -4  18   6   47.30    6.60
   4  18  -6   57.49    8.20
   4  18  -6   78.89    5.40
  -3 -18   6  109.19    8.50
   3 -18  -6   95.19   10.60
  -3  18   6   96.19    8.80
   3  18  -6  108.69    7.10
   3  18  -6   86.69    9.60
   2 -18  -6   -2.90    4.80
  -2 -18   6    0.00    3.40
   2 -18  -6   -7.50    3.80
   2  18  -6    2.80    4.40
   2  18  -6   -2.40    3.40
   1 -18  -6  822.02   28.80
   1 -18  -6  756.92   28.00
  -1 -18   6  833.12   24.90
   1  18  -6  798.52   27.30
   1  18  -6  796.82   29.80
   0 -18  -6  481.55   20.10
   0 -18  -6  459.15   18.90
   0  18  -6  504.65   16.20
   0  18  -6  482.65   19.60
  -1 -18  -6 1062.09   34.30
  -1 -18  -6 1092.89   36.50
  -1  18  -6 1045.40   31.30
  -1  18  -6 1065.69   36.70
  -2 -18  -6  120.29    9.20
  -2 -18  -6  126.59   11.00
  -2  18  -6  130.59    7.30
  -2  18  -6  120.99   11.90
  -3 -18  -6  103.49    8.50
  -3 -18  -6  117.29   11.60
  -3  18  -6  102.19    7.30
  -3  18  -6  114.89   12.30
  -4 -18  -6   10.90    4.90
  -4 -18  -6    7.30    6.50
  -4  18  -6   -2.90    3.70
  -4  18  -6   -1.20    6.20
  -5 -18  -6  306.27   21.40
  -5  18  -6  315.97   14.70
  -5  18  -6  362.06   21.90
  -6 -19   6  361.46   19.50
   6  19  -6  408.46   21.90
  -6  19   6  397.36   19.10
  -5 -19   6    0.20    5.30
  -5  19   6   -8.00    4.10
   5  19  -6    2.00    5.90
  -4 -19   6   43.90    6.50
   4  19  -6   50.19    8.80
  -4  19   6   44.40    6.50
   3 -19  -6   -5.00    5.70
  -3 -19   6    1.10    4.90
  -3  19   6    2.80    3.80
   3  19  -6    1.20    3.60
   3  19  -6    4.90    5.20
   2 -19  -6 1005.70   35.20
  -2 -19   6 1036.60   31.40
   2 -19  -6  986.70   33.60
   2  19  -6 1012.70   31.80
   2  19  -6  953.90   35.20
  -1 -19   6   -0.40    3.00
   1 -19  -6    2.40    4.10
   1 -19  -6    5.00    5.10
   1  19  -6    2.30    3.90
   1  19  -6   -1.80    4.30
   0 -19  -6   63.59    8.20
   0 -19  -6   52.59    7.40
   0  19  -6   68.19    5.80
   0  19  -6   59.59    7.80
  -1 -19  -6   74.19    8.00
  -1 -19  -6   75.79    9.10
  -1  19  -6   68.09    9.40
  -1  19  -6   82.39    6.10
  -2 -19  -6 1234.48   42.30
  -2 -19  -6 1236.08   38.60
  -2  19  -6 1239.48   36.60
  -2  19  -6 1240.18   43.00
  -3 -19  -6   46.70    6.20
  -3 -19  -6   56.69    9.00
  -3  19  -6   49.00    5.90
  -3  19  -6   46.50    8.80
  -4 -19  -6   70.09    9.00
  -4 -19  -6   98.29   12.10
  -4  19  -6   83.19    7.90
  -4  19  -6   98.99   12.60
  -5 -19  -6   38.60   10.70
  -5  19  -6   14.40    9.50
  -5  19  -6    4.30    5.20
  -6 -20   6   81.79   10.40
  -6  20   6  102.89   11.30
   6  20  -6  102.79   14.60
  -5 -20   6    7.50    5.90
  -5  20   6    7.70    4.50
   5  20  -6    5.00    5.50
  -4 -20   6    0.00    4.70
   4  20  -6   -2.50    5.90
  -4  20   6   -6.30    4.60
   3 -20  -6   61.29    9.20
  -3 -20   6   85.69    8.00
   3  20  -6   65.69    9.30
   3  20  -6   74.79    7.20
  -3  20   6   59.09    8.20
   2 -20  -6  166.78   12.30
  -2 -20   6  175.58    9.80
   2 -20  -6  157.28   11.30
   2  20  -6  167.78   12.90
   2  20  -6  149.09   10.50
  -1 -20   6  170.68    9.00
   1 -20  -6  165.38   11.40
   1 -20  -6  175.38   12.20
   1  20  -6  159.98   10.30
   1  20  -6  144.59   12.10
   0 -20  -6  109.49   10.00
   0 -20  -6  114.49   10.10
   0  20  -6  107.99    9.80
   0  20  -6  116.89    7.40
  -1 -20  -6   32.00    6.90
  -1 -20  -6   36.40    5.70
  -1  20  -6   33.00    4.30
  -1  20  -6   30.90    6.90
  -2 -20  -6   -0.90    5.60
  -2 -20  -6   -2.70    4.50
  -2  20  -6   12.00    6.20
  -2  20  -6    6.40    3.20
  -3 -20  -6   72.69    9.50
  -3 -20  -6   52.99    7.30
  -3  20  -6   49.99    7.90
  -3  20  -6   64.09    6.20
  -4 -20  -6  694.93   28.40
  -4  20  -6  590.84   22.10
  -4  20  -6  654.63   29.30
  -6  21   6   55.29    8.40
  -5 -21   6  201.18   14.20
  -5  21   6  232.38   13.60
   5  21  -6  234.98   16.40
  -4 -21   6    3.70    5.20
  -4  21   6   10.00    4.50
   4  21  -6    2.80    5.90
   3 -21  -6  355.46   19.50
  -3 -21   6  374.06   16.10
  -3  21   6  352.16   17.20
   3  21  -6  336.47   18.70
   3  21  -6  370.46   14.20
   2 -21  -6  632.84   24.20
  -2 -21   6  652.33   22.10
   2 -21  -6  633.64   25.60
   2  21  -6  625.44   25.90
   2  21  -6  505.45   20.90
   1 -21  -6  283.17   15.90
   1 -21  -6  281.97   15.60
  -1 -21   6  313.97   12.70
   1  21  -6  298.47   14.30
   1  21  -6  309.47   17.00
   0 -21  -6    5.70    5.00
   0 -21  -6    6.20    5.00
   0  21  -6    8.40    5.30
   0  21  -6    4.80    3.80
  -1 -21  -6  515.65   22.60
  -1 -21  -6  488.45   20.20
  -1  21  -6  505.55   18.00
  -1  21  -6  516.55   22.70
  -2 -21  -6  198.48   14.20
  -2 -21  -6  199.48   11.90
  -2  21  -6  209.38   15.60
  -2  21  -6  185.38    9.70
  -3 -21  -6  263.47   16.40
  -3 -21  -6  279.97   13.80
  -3  21  -6  285.47   12.10
  -3  21  -6  267.57   17.40
  -4 -21  -6   10.30    9.10
  -4  21  -6   17.10    4.60
  -4  21  -6   21.70    8.90
  -5 -22   6  688.63   27.20
   5  22  -6  693.13   30.30
  -5  22   6  702.33   27.50
  -4 -22   6   97.49   10.60
  -4  22   6  109.29    9.90
   4  22  -6   96.39   11.40
  -3 -22   6  149.09   10.30
   3  22  -6  132.49   12.30
   3  22  -6  132.39    9.10
  -3  22   6  126.79   10.80
  -2 -22   6   79.49    7.80
   2 -22  -6   75.79    9.90
   2 -22  -6   81.19    9.50
   2  22  -6   82.99   11.10
   2  22  -6   69.89    7.90
  -1 -22   6   61.69    6.70
   1 -22  -6   42.20    7.10
   1 -22  -6   61.69    8.60
   1  22  -6   57.39    9.00
   1  22  -6   73.79    8.20
   0 -22  -6  419.76   18.80
   0 -22  -6  394.26   19.20
   0  22  -6  391.96   18.60
   0  22  -6  404.76   16.00
  -1 -22  -6  474.75   19.60
  -1 -22  -6  466.95   21.60
  -1  22  -6  492.35   17.00
  -1  22  -6  456.65   21.70
  -2 -22  -6    5.90    5.90
  -2 -22  -6    4.20    5.10
  -2  22  -6    7.90    3.70
  -2  22  -6    1.30    6.20
  -3 -22  -6   24.60    6.20
  -3 -22  -6   29.30    8.00
  -3  22  -6   23.60    4.60
  -3  22  -6   23.20    7.90
  -4 -22  -6   79.49   12.20
  -4  22  -6   84.39   12.90
  -4  22  -6   69.99    8.60
  -5 -23   6   17.90    7.60
  -5  23   6   11.40    6.60
   5  23  -6   29.40    9.60
  -4 -23   6  183.68   13.70
   4  23  -6  188.68   14.80
  -4  23   6  243.08   13.90
  -3 -23   6   48.70    6.60
  -3  23   6   45.60    6.10
   3  23  -6   50.99    7.60
   2 -23  -6  178.08   12.10
  -2 -23   6  185.48   10.60
   2 -23  -6  171.68   14.70
   2  23  -6  182.08   11.30
   2  23  -6  191.98   14.00
  -1 -23   6   70.59    7.00
   1 -23  -6   64.49    8.50
   1 -23  -6   73.49   10.20
   1  23  -6   71.49    8.60
   1  23  -6   59.69    9.30
   0 -23  -6    1.40    5.50
   0 -23  -6    5.50    5.60
   0  23  -6   -2.90    5.20
   0  23  -6    0.00    3.70
  -1 -23  -6  115.79   10.60
  -1 -23  -6  108.09   11.30
  -1  23  -6  117.49    8.30
  -1  23  -6  110.89   12.80
  -2 -23  -6   30.40    7.90
  -2 -23  -6   27.30    6.30
  -2  23  -6   37.20    5.00
  -2  23  -6   47.10    8.80
  -3 -23  -6   32.80    9.80
  -3 -23  -6   37.70    7.50
  -3  23  -6   48.70    8.70
  -3  23  -6   44.10    5.60
  -4 -24   6  223.38   14.30
  -4  24   6  206.98   14.70
   4  24  -6  206.68   16.90
  -3 -24   6   21.10    6.10
   3  24  -6   22.50    6.60
  -3  24   6   32.00    6.50
  -2 -24   6   61.59    7.80
   2 -24  -6   66.59    8.80
   2  24  -6   72.89    8.30
   2  24  -6   86.49   10.70
   1 -24  -6   33.10    7.10
  -1 -24   6   45.70    5.50
   1 -24  -6   38.50    7.80
   1  24  -6   46.30    8.80
   1  24  -6   37.50    6.90
   0 -24  -6  190.88   13.50
   0 -24  -6  209.08   14.10
   0  24  -6  201.28   10.90
   0  24  -6  219.98   15.40
   0  24  -6  238.48   14.30
  -1 -24  -6   47.20    7.60
  -1 -24  -6   42.70    7.40
  -1  24  -6   37.90    5.40
  -1  24  -6   31.90    8.10
  -2 -24  -6    6.00    5.70
  -2 -24  -6   11.50    7.10
  -2  24  -6   -7.70    6.80
  -2  24  -6    1.20    4.00
  -3 -24  -6    9.90    8.50
  -3  24  -6   -3.20    8.90
  -3  24  -6    4.20    4.40
  -4 -25   6   -8.60    6.50
   4  25  -6    1.30    8.00
  -4  25   6   -0.20    6.30
  -3 -25   6  257.87   14.90
  -3  25   6  287.67   17.20
  -2 -25   6  158.48   11.00
   2 -25  -6  167.38   12.90
   2  25  -6  165.18   10.90
   2  25  -6  180.58   13.80
   1 -25  -6   67.19    9.10
  -1 -25   6   72.39    7.60
   1  25  -6   64.09    9.30
   1  25  -6   71.89    9.70
   0 -25  -6    2.60    5.40
   0 -25  -6    6.10    6.50
   0  25  -6    7.40    4.30
   0  25  -6    2.90    6.90
   0  25  -6    6.90    6.40
  -1 -25  -6    2.20    6.60
  -1 -25  -6   20.30    7.10
  -1  25  -6    6.10    4.30
  -1  25  -6    9.40    6.80
  -2 -25  -6    9.40    6.30
  -2 -25  -6   13.20    8.30
  -2  25  -6    8.20    4.50
  -2  25  -6    0.30    7.20
  -3 -26   6  142.39   11.50
   3  26  -6  116.39   14.80
  -3  26   6  128.99   13.70
   2 -26  -6   13.90    6.80
  -2 -26   6   11.80    5.50
   2  26  -6   22.70    7.60
   1 -26  -6  456.95   22.40
  -1 -26   6  479.15   18.50
   1  26  -6  463.45   22.80
   1  26  -6  484.25   20.60
   0 -26  -6   23.00    8.30
   0  26  -6    4.60    7.10
   0  26  -6    6.70    6.70
   0  26  -6   25.50    5.50
  -1 -26  -6  148.69   14.70
  -1 -26  -6  120.29   12.80
  -1  26  -6  146.69    9.80
  -1  26  -6  150.38   14.20
  -2 -26  -6   14.10    7.20
  -2 -26  -6   29.80    9.80
  -2  26  -6   29.80    9.00
  -2  26  -6   12.00    4.90
  -2 -27   6   48.60    6.80
   2 -27  -6   50.59    8.80
   2  27  -6   38.80   10.10
   1 -27  -6   93.99   12.80
  -1 -27   6   80.39    8.90
   1  27  -6  117.39   14.10
   1  27  -6   66.29    8.50
   0 -27  -6   -1.80    7.30
   0  27  -6    8.90    7.40
   0  27  -6   -0.90    5.00
  -1 -27  -6  188.08   17.20
  -1  27  -6  188.68   11.50
  -1  27  -6  205.38   15.40
  -8   0   7    1.20    5.20
  -7   0   7    3.00    4.10
   7   0  -7    6.50    6.20
   6   0  -7   11.00    4.70
   6   0  -7    7.00    4.70
  -6   0   7    7.30    3.30
   5   0  -7  903.91   30.30
   5   0  -7  925.41   30.40
  -4   0   7    0.20    2.10
   4   0  -7   -1.50    3.20
   4   0  -7   -0.20    2.70
   3   0  -7  936.61   29.70
  -3   0   7  942.21   27.20
   3   0  -7  946.01   29.50
  -2   0   7    1.10    2.00
   2   0  -7    2.60    2.40
  -2   0   7    0.60    1.20
   2   0  -7    4.70    2.60
   1   0  -7  252.47   10.90
  -1   0   7  264.77    8.60
  -1   0   7  249.68    8.00
   0   0   7    2.00    1.50
   0   0  -7    3.50    1.50
   0   0  -7    6.10    3.50
  -1   0  -7 1131.69   31.00
   1   0   7 1129.19   30.20
  -1   0  -7  953.90   33.40
  -2   0  -7   -2.10    2.70
  -2   0  -7    2.60    3.70
  -3   0  -7   82.59    7.60
  -3   0  -7   93.19    7.40
  -4   0  -7   -3.10    3.40
  -4   0  -7    4.70    4.70
  -5   0  -7  531.05   21.20
  -5   0  -7  550.04   22.60
  -6   0  -7    0.10    6.30
  -6   0  -7   -5.30    5.80
  -8  -1   7    4.90    5.70
  -8   1   7   10.40    5.00
  -7  -1   7  180.08   10.90
   7  -1  -7  205.28   13.20
   7   1  -7  170.48   13.60
  -7   1   7  170.28   10.80
  -6  -1   7  945.71   30.50
   6  -1  -7  989.00   32.70
   6  -1  -7  964.10   32.70
   6   1  -7  930.81   32.10
   6   1  -7  982.60   33.10
  -6   1   7  962.60   30.60
  -5  -1   7  148.29    7.90
   5  -1  -7  130.09    9.00
   5  -1  -7  125.69    9.00
   5   1  -7  115.39    8.90
  -5   1   7  126.89    7.20
   5   1  -7  132.49    8.90
  -4  -1   7   42.90    4.20
   4  -1  -7   41.80    5.60
   4  -1  -7   45.20    5.90
  -4   1   7   42.80    4.30
   4   1  -7   49.00    6.30
   4   1  -7   41.60    5.80
  -3  -1   7  297.47   10.00
   3  -1  -7  301.67   12.80
   3  -1  -7  282.17   12.00
   3   1  -7  302.27   12.60
  -3   1   7  304.37   10.40
   3   1  -7  310.47   12.40
   2  -1  -7 1081.29   31.50
   2  -1  -7  995.50   31.80
  -2  -1   7 1022.80   28.70
  -2  -1   7 1061.49   29.40
  -2   1   7 1031.90   29.10
   2   1  -7 1014.20   31.90
   2   1  -7 1038.80   31.80
  -2   1   7 1018.80   29.80
   1  -1  -7  102.49    7.00
  -1  -1   7  108.39    4.40
  -1  -1   7  106.09    3.70
  -1   1   7  101.69    5.30
   1   1  -7  106.69    6.60
  -1   1   7   98.69    4.40
   0  -1   7  125.59    4.60
   0  -1  -7  120.39    5.20
   0  -1  -7  127.79    8.00
   0   1   7  128.19    5.40
   0   1  -7  125.89    4.40
   0   1  -7  125.29    8.10
  -1  -1  -7   63.69    6.00
   1  -1   7   87.29    4.10
  -1  -1  -7   86.49    4.90
   1   1   7   90.69    4.50
  -1   1  -7   90.49    4.50
  -1   1  -7   86.59    6.70
  -2  -1  -7   36.40    5.00
  -2  -1  -7   44.40    6.20
  -2   1  -7   46.80    4.80
  -2   1  -7   55.69    6.30
  -3  -1  -7   90.79    7.60
  -3  -1  -7   85.49    7.30
  -3   1  -7   71.69    7.70
  -3   1  -7   77.59    7.00
  -4  -1  -7  188.78   11.60
  -4  -1  -7  190.08   11.10
  -4   1  -7  177.68   11.80
  -4   1  -7  174.88   10.20
  -5  -1  -7   62.59    7.60
  -5  -1  -7   79.09    9.70
  -5   1  -7   54.39    7.50
  -5   1  -7   61.59    8.40
  -6  -1  -7  398.76   20.00
  -6  -1  -7  396.76   19.50
  -6   1  -7  414.76   19.30
  -6   1  -7  405.16   20.00
  -8  -2   7  595.54   23.20
  -8   2   7  581.94   22.60
   8   2  -7  570.54   25.30
  -7  -2   7   64.99    7.80
  -7   2   7   81.39    8.40
   7   2  -7   76.29    9.40
   6  -2  -7   -2.30    4.80
   6  -2  -7    6.90    4.40
  -6  -2   7    7.40    3.40
   6   2  -7   12.40    5.30
  -6   2   7    6.40    3.50
   6   2  -7    9.70    4.60
  -5  -2   7    9.40    3.70
   5  -2  -7   18.30    4.50
   5  -2  -7    6.50    4.10
  -5   2   7    8.10    2.70
   5   2  -7    3.50    3.60
   5   2  -7   14.50    3.90
   4  -2  -7  348.37   13.90
  -4  -2   7  328.07   11.80
   4  -2  -7  326.77   14.20
   4   2  -7  335.77   14.00
  -4   2   7  335.07   12.20
   3  -2  -7   19.50    3.90
   3  -2  -7   18.40    3.40
  -3  -2   7   21.10    2.80
   3   2  -7   23.70    3.50
  -3   2   7   14.20    2.40
   3   2  -7   20.60    4.30
   2  -2  -7    5.20    2.90
   2  -2  -7    5.20    3.40
  -2  -2   7    4.00    1.20
  -2  -2   7    4.20    1.80
   2   2  -7    4.40    2.50
   2   2  -7    5.60    2.90
  -2   2   7    2.00    2.30
   1  -2  -7   18.70    4.10
  -1   2   7   21.00    3.00
   1   2  -7   18.80    3.10
   0  -2  -7  722.33   23.90
   0  -2  -7  708.63   21.10
   0   2  -7  709.13   24.10
   0   2   7  711.93   21.20
   1  -2   7  225.28    7.20
  -1  -2  -7  213.68    8.70
  -1   2  -7  212.88    7.70
  -1   2  -7  215.78   10.80
  -2  -2  -7   10.20    3.20
  -2  -2  -7   11.60    4.10
  -2   2  -7   10.80    4.10
  -2   2  -7   10.30    2.90
  -3  -2  -7  185.08   10.30
  -3  -2  -7  200.18   10.70
  -3   2  -7  212.08    9.90
  -3   2  -7  192.28   11.20
  -4  -2  -7 1612.44   49.80
  -4  -2  -7 1557.94   48.70
  -4   2  -7 1700.13   48.20
  -4   2  -7 1566.04   50.49
  -5  -2  -7    0.60    4.80
  -5  -2  -7   -0.40    4.60
  -5   2  -7   -4.00    5.30
  -5   2  -7    7.30    4.90
  -6  -2  -7  137.29   12.70
  -6  -2  -7  127.79   12.80
  -6   2  -7  130.29   12.00
  -6   2  -7  141.89   12.50
  -8  -3   7   12.10    5.80
   8   3  -7   12.00    7.40
  -7  -3   7  187.88   11.30
  -7   3   7  203.08   11.60
   7   3  -7  201.48   14.40
  -6  -3   7  638.24   21.50
   6  -3  -7  598.04   24.20
   6  -3  -7  635.44   23.00
   6   3  -7  599.54   22.60
   6   3  -7  615.44   24.10
  -6   3   7  602.54   21.50
  -5  -3   7  111.19    7.60
   5  -3  -7  103.49    8.60
   5  -3  -7  125.99    9.00
   5   3  -7  118.59    8.50
   5   3  -7  111.19    8.70
  -5   3   7  104.09    6.90
  -4  -3   7   81.29    5.00
   4  -3  -7   59.89    7.00
   4  -3  -7   70.79    6.60
  -4   3   7   70.99    5.20
   4   3  -7   74.49    6.60
   4   3  -7   72.69    6.70
   3  -3  -7   58.79    5.30
  -3  -3   7   56.59    3.50
   3  -3  -7   59.19    5.70
   3   3  -7   54.39    5.10
  -3   3   7   64.49    4.30
   3   3  -7   63.09    6.10
   3   3  -7   55.39    4.20
   2  -3  -7  654.03   22.10
   2  -3  -7  659.43   20.80
  -2  -3   7  633.54   18.20
  -2  -3   7  650.73   18.70
   2   3  -7  666.43   21.80
  -2   3   7  652.93   19.70
   2   3  -7  652.53   22.40
   1  -3  -7  120.19    7.80
   1   3  -7  131.09    7.50
  -1   3   7  124.89    6.40
   0  -3  -7   66.19    6.30
   0  -3  -7   66.29    4.40
   0   3   7   68.49    4.80
   0   3  -7   68.99    6.90
   1  -3   7  498.65   14.40
  -1  -3  -7  495.35   16.70
  -1   3  -7  513.05   19.00
  -1   3  -7  503.45   15.00
  -2  -3  -7  503.15   17.30
  -2  -3  -7  470.55   18.20
  -2   3  -7  492.95   15.90
  -2   3  -7  476.45   18.90
  -3  -3  -7  183.28   10.10
  -3  -3  -7  163.88    9.90
  -3   3  -7  179.18   11.00
  -3   3  -7  173.58    8.90
  -4  -3  -7  282.17   13.20
  -4  -3  -7  269.37   13.30
  -4   3  -7  267.17   14.40
  -4   3  -7  209.48   11.40
  -5  -3  -7   65.09    8.60
  -5  -3  -7   68.59    8.40
  -5   3  -7   76.99   10.30
  -5   3  -7   63.19    8.40
  -6  -3  -7   32.30    7.40
  -6  -3  -7   31.10    7.20
  -6   3  -7   35.70    8.10
  -6   3  -7   23.80    6.90
  -8  -4   7   -4.90    5.50
   8   4  -7    0.30    7.10
  -8   4   7    4.10    4.90
  -7  -4   7   48.60    6.50
   7   4  -7   43.60    7.90
  -7   4   7   60.49    7.90
   6  -4  -7    6.70    5.40
   6  -4  -7   15.60    4.90
  -6  -4   7   20.90    3.90
  -6   4   7   15.40    3.90
   6   4  -7   14.80    4.90
   6   4  -7   10.00    5.10
  -5  -4   7  186.18    9.50
   5  -4  -7  197.78   11.50
   5  -4  -7  186.98   11.30
   5   4  -7  183.68   11.00
  -5   4   7  194.68    9.30
   5   4  -7  206.98   11.40
  -4  -4   7   40.60    4.00
   4  -4  -7   32.10    5.30
   4  -4  -7   40.40    5.60
   4   4  -7   39.20    5.00
  -4   4   7   34.50    4.30
   4   4  -7   35.40    5.50
  -3  -4   7  338.27   11.00
   3  -4  -7  357.06   12.90
   3  -4  -7  328.27   13.90
   3   4  -7  340.97   14.70
   3   4  -7  337.47   13.10
   3   4  -7  348.27   11.30
  -3   4   7  340.67   12.10
  -2  -4   7    3.60    1.00
   2  -4  -7    3.70    2.20
  -2  -4   7    2.40    1.70
   2  -4  -7    0.20    2.40
   2   4  -7    0.90    2.50
  -2   4   7    3.00    1.90
   2   4  -7    6.20    3.30
   1  -4  -7   70.49    6.00
   1  -4  -7   70.99    4.30
   1   4  -7   72.69    6.00
   0  -4  -7  200.58    8.30
   0  -4  -7  213.78   10.30
   0   4  -7  206.98   10.50
   1  -4   7 2146.19   55.39
  -1  -4  -7 2027.90   58.09
  -1   4  -7 1987.60   60.39
  -1   4  -7 2070.69   55.69
  -2  -4  -7  596.24   21.40
  -2  -4  -7  608.44   20.80
   2  -4   7  601.24   18.00
  -2   4  -7  585.84   22.20
  -2   4  -7  624.44   18.80
  -3  -4  -7   33.30    5.80
  -3  -4  -7   33.60    4.90
  -3   4  -7   29.50    4.10
  -3   4  -7   31.80    5.80
  -4  -4  -7   21.50    5.10
  -4  -4  -7   19.30    5.00
  -4   4  -7   20.40    5.40
  -4   4  -7   26.40    4.80
  -5  -4  -7  755.62   27.10
  -5  -4  -7  725.63   27.60
  -5   4  -7  750.82   26.10
  -5   4  -7  752.22   29.20
  -6  -4  -7   27.70    7.50
  -6  -4  -7   15.40    6.40
  -6   4  -7   19.10    6.40
  -6   4  -7   23.30    7.30
  -8  -5   7  353.46   17.50
   8   5  -7  361.96   19.90
  -8   5   7  354.76   16.50
  -7  -5   7  224.78   12.70
  -7   5   7  219.68   12.30
   7   5  -7  240.48   15.90
   6  -5  -7  237.58   14.40
  -6  -5   7  252.17   11.90
  -6   5   7  243.18   11.80
   6   5  -7  274.67   13.30
   6   5  -7  258.67   14.20
   5  -5  -7  163.68    9.80
   5  -5  -7  155.78   10.50
  -5  -5   7  156.18    9.00
   5   5  -7  137.39   10.10
   5   5  -7  163.78    9.70
  -5   5   7  169.28    8.50
   4  -5  -7   13.00    4.20
  -4  -5   7   15.30    2.80
   4  -5  -7   12.20    3.40
   4   5  -7    8.10    3.40
   4   5  -7   12.30    3.90
  -4   5   7   11.60    3.40
  -3  -5   7    0.60    1.60
   3  -5  -7    5.80    2.70
   3  -5  -7    1.60    3.40
  -3   5   7    1.00    2.20
   3   5  -7    2.90    3.00
   3   5  -7    1.70    1.90
   3   5  -7   -0.20    2.60
   2  -5  -7   83.79    6.40
  -2  -5   7   93.89    3.80
   2  -5  -7   94.09    5.20
  -2  -5   7   87.09    3.50
   2   5  -7   89.79    6.30
   2   5  -7   96.49    7.50
  -2   5   7   96.29    5.40
   1  -5  -7  350.46   13.70
   1  -5  -7  337.87   12.00
   1   5  -7  333.07   13.50
   0  -5  -7  686.63   21.70
   0  -5  -7  698.23   23.20
   0   5  -7  682.43   23.60
  -1  -5  -7    0.00    2.40
   1  -5   7    3.10    1.50
  -1  -5  -7    2.00    2.40
  -1   5  -7    4.90    1.50
  -1   5  -7    0.30    3.10
  -2  -5  -7  468.35   17.30
  -2  -5  -7  453.55   17.40
   2  -5   7  464.45   14.30
  -2   5  -7  471.85   14.80
  -2   5  -7  449.66   18.70
  -3  -5  -7  191.88   10.40
  -3  -5  -7  146.59   10.00
  -3   5  -7  186.38    8.80
  -3   5  -7  201.18   12.00
  -4  -5  -7 1278.67   40.00
  -4  -5  -7 1228.78   40.30
  -4   5  -7 1354.96   38.80
  -4   5  -7 1191.48   41.90
  -5  -5  -7   22.80    6.40
  -5  -5  -7   30.40    6.10
  -5   5  -7   19.10    6.70
  -5   5  -7   18.90    5.00
  -6  -5  -7   43.20    7.70
  -6  -5  -7   24.50    6.80
  -6   5  -7   43.40    7.70
  -6   5  -7   28.30    7.10
  -8  -6   7    2.70    5.90
  -8   6   7    3.40    5.40
   8   6  -7   18.30    9.00
  -7  -6   7   31.50    5.90
  -7   6   7   36.70    6.10
   7   6  -7   36.60    7.60
   6  -6  -7  299.57   16.30
  -6  -6   7  301.87   13.50
  -6   6   7  309.07   13.60
   6   6  -7  328.67   15.00
   6   6  -7  299.87   15.80
   5  -6  -7  141.19    9.00
  -5  -6   7  130.09    8.40
   5  -6  -7  121.49   10.00
   5   6  -7  113.69    9.80
  -5   6   7  128.89    7.60
   5   6  -7  131.09    8.60
   4  -6  -7  281.67   11.10
   4  -6  -7  256.47   13.00
  -4  -6   7  254.77   10.10
  -4   6   7  269.27   11.00
   4   6  -7  269.47   11.30
   4   6  -7  234.18   12.40
   3  -6  -7  139.99    8.80
  -3  -6   7  145.59    6.10
   3  -6  -7  150.18    7.00
   3   6  -7  147.69    6.10
  -3   6   7  153.68    7.50
   3   6  -7  138.49    8.90
   3   6  -7  158.58    8.10
   2  -6  -7   28.60    3.30
   2  -6  -7   27.20    4.50
   2   6  -7   35.10    5.80
  -2   6   7   29.60    3.90
   2   6  -7   26.90    4.30
   1  -6  -7  157.08    7.20
   1  -6  -7  127.39    8.00
   1   6  -7  163.88    8.70
   0  -6  -7  702.63   24.30
   0  -6  -7  825.42   23.70
   0   6  -7  696.33   24.90
  -1  -6  -7   96.19    6.70
  -1  -6  -7  103.49    7.20
  -1   6  -7   98.69    3.80
  -1   6  -7  106.19    8.00
   2  -6   7  819.72   23.70
  -2  -6  -7  821.52   26.90
  -2  -6  -7  823.52   27.10
  -2   6  -7  764.82   28.20
  -2   6  -7  843.62   24.10
  -3  -6  -7  100.29    8.00
  -3  -6  -7  117.79    8.30
  -3   6  -7   94.39    9.10
  -3   6  -7  101.99    6.40
  -4  -6  -7   32.60    5.40
  -4  -6  -7   30.40    5.70
  -4   6  -7   31.10    5.40
  -4   6  -7   35.10    6.10
  -5  -6  -7   26.20    6.60
  -5  -6  -7   38.30    6.30
  -5   6  -7   22.70    6.60
  -5   6  -7   28.90    5.30
  -6  -6  -7   51.39    8.80
  -6  -6  -7   48.10    7.50
  -6   6  -7   47.50    8.20
  -6   6  -7   40.30    7.20
  -8  -7   7  107.59   11.20
   8   7  -7  122.39   15.60
  -8   7   7  118.49   10.40
  -7  -7   7  462.35   19.10
   7   7  -7  449.36   21.30
  -7   7   7  438.46   18.50
  -6  -7   7  139.79    8.90
   6  -7  -7  158.88   12.60
   6   7  -7  165.78   10.10
   6   7  -7  139.39   11.40
  -6   7   7  138.69    9.00
   5  -7  -7   39.30    6.80
  -5  -7   7   53.49    6.60
   5   7  -7   60.59    6.80
   5   7  -7   56.09    7.90
  -5   7   7   46.40    5.50
   4  -7  -7   -0.90    3.90
   4  -7  -7    0.10    2.80
  -4  -7   7    1.50    2.40
   4   7  -7    2.30    3.00
   4   7  -7    9.00    3.80
  -4   7   7    8.70    2.80
   3  -7  -7  403.76   16.40
  -3  -7   7  404.66   13.00
   3  -7  -7  395.96   13.30
   3   7  -7  389.06   12.50
   3   7  -7  400.56   16.70
  -3   7   7  413.56   14.60
   3   7  -7  401.46   14.70
   2  -7  -7  557.24   20.40
   2  -7  -7  578.14   17.30
  -2   7   7  561.64   18.80
   2   7  -7  595.24   21.20
   2   7  -7  561.14   19.50
   1  -7  -7  798.62   24.40
   1  -7  -7  759.72   25.60
   1   7  -7  787.52   25.90
   0  -7  -7 1903.11   54.29
   0  -7  -7 1923.71   53.39
   0   7  -7 1759.22   54.69
  -1  -7  -7  314.57   13.10
  -1  -7  -7  307.37   12.90
  -1   7  -7  310.97   14.10
   2  -7   7    9.50    2.40
  -2  -7  -7   22.30    4.20
  -2  -7  -7   13.70    4.40
  -2   7  -7   19.70    2.80
  -2   7  -7   12.10    4.00
  -3  -7  -7  140.69    9.00
  -3  -7  -7  141.79    9.80
  -3   7  -7  137.49   10.90
  -3   7  -7  141.39    7.30
  -4  -7  -7  488.25   18.90
  -4  -7  -7  473.25   20.00
  -4   7  -7  491.15   17.90
  -4   7  -7  475.55   21.40
  -5  -7  -7  173.88   12.80
  -5  -7  -7  158.48   10.90
  -5   7  -7  139.69   13.20
  -5   7  -7  151.18   10.00
  -6  -7  -7   46.10    8.50
  -6  -7  -7   35.10    6.90
  -6   7  -7   50.49    7.70
  -6   7  -7   49.20    9.30
  -8  -8   7   -4.50    6.00
   8   8  -7   -5.90    8.00
  -8   8   7    3.50    6.00
  -7  -8   7  364.46   17.20
   7   8  -7  364.06   18.60
  -7   8   7  371.66   16.30
  -6  -8   7  177.38   10.50
   6  -8  -7  192.48   13.60
   6   8  -7  211.68   11.20
  -6   8   7  193.48   10.40
   6   8  -7  178.18   13.00
  -5  -8   7  595.94   21.40
   5  -8  -7  614.24   24.30
  -5   8   7  637.44   21.40
   5   8  -7  611.54   23.90
   5   8  -7  625.64   21.10
  -4  -8   7  393.96   14.10
   4  -8  -7  396.06   14.10
   4  -8  -7  403.66   17.30
  -4   8   7  389.76   14.90
   4   8  -7  372.26   16.70
   4   8  -7  403.86   14.70
   3  -8  -7  390.86   16.60
  -3  -8   7  412.46   13.30
   3  -8  -7  407.76   13.20
   3   8  -7  414.76   14.90
   3   8  -7  393.26   16.70
  -3   8   7  398.06   15.00
   3   8  -7  410.26   12.70
   2  -8  -7   36.20    5.10
   2  -8  -7   25.50    3.00
  -2  -8   7   19.30    2.40
   2   8  -7   22.20    4.60
   2   8  -7   27.00    4.20
  -2   8   7   25.10    4.00
   1  -8  -7  410.16   16.40
   1  -8  -7  442.86   15.70
   1  -8  -7  470.45   13.80
   1   8  -7  437.96   16.90
   0  -8  -7   91.29    6.60
   0  -8  -7  103.09    7.00
   0   8  -7   93.19    7.50
  -1  -8  -7 1475.55   44.20
  -1  -8  -7 1476.55   44.20
  -1   8  -7 1487.45   46.00
  -2  -8  -7   68.99    6.90
  -2  -8  -7   73.29    7.70
  -2   8  -7   68.29    4.30
  -2   8  -7   62.99    7.20
  -3  -8  -7    3.40    3.90
  -3  -8  -7   -2.00    3.40
  -3   8  -7    0.10    4.40
  -3   8  -7   -1.30    2.40
  -4  -8  -7    2.00    4.70
  -4  -8  -7    2.10    3.90
  -4   8  -7    3.90    5.20
  -4   8  -7    0.40    3.70
  -5  -8  -7  376.46   19.60
  -5  -8  -7  413.36   17.30
  -5   8  -7  417.86   16.60
  -5   8  -7  394.26   20.20
  -6  -8  -7   35.60    8.40
  -6  -8  -7   46.00    7.00
  -6   8  -7   49.80    9.30
  -6   8  -7   30.40    6.60
  -8  -9   7   38.00    7.40
  -8   9   7   35.20    6.80
   8   9  -7   28.90    9.70
  -7  -9   7   23.50    6.20
  -7   9   7   27.90    5.40
   7   9  -7   39.20    7.70
   6  -9  -7  383.46   19.50
  -6  -9   7  350.06   15.40
  -6   9   7  361.46   15.40
   6   9  -7  353.06   15.00
   6   9  -7  345.67   18.00
  -5  -9   7   16.30    4.80
   5  -9  -7   17.50    5.80
  -5   9   7   21.40    4.30
   5   9  -7    6.90    4.30
   5   9  -7   13.30    4.20
   4  -9  -7   15.00    5.40
  -4  -9   7   14.90    3.30
   4   9  -7   17.50    3.80
   4   9  -7    8.30    4.30
  -4   9   7   15.90    3.40
   3  -9  -7   19.50    2.50
   3  -9  -7   20.20    4.50
  -3  -9   7   15.00    2.90
   3   9  -7   16.30    2.20
   3   9  -7   20.00    3.70
   3   9  -7   16.80    4.20
  -3   9   7   12.80    3.50
   2  -9  -7 1521.75   47.10
   2  -9  -7 1587.94   42.50
  -2  -9   7 1586.54   42.40
   2   9  -7 1482.35   47.90
   2   9  -7 1632.24   46.20
   1  -9  -7   96.19    7.50
   1  -9  -7  103.29    4.30
   1  -9  -7  109.19    7.00
   1   9  -7   99.19    8.00
   0  -9  -7  138.49    8.40
   0  -9  -7  148.29    8.50
   0   9  -7  149.69    9.10
  -1  -9  -7    3.90    3.30
  -1  -9  -7    5.60    2.90
  -1   9  -7    5.60    1.40
  -1   9  -7   -0.70    3.60
  -2  -9  -7   50.09    6.20
  -2  -9  -7   55.19    6.90
  -2   9  -7   46.10    4.40
  -2   9  -7   53.69    3.80
  -2   9  -7   55.59    7.40
  -3  -9  -7  364.46   15.20
  -3  -9  -7  363.96   16.40
  -3   9  -7  378.96   13.30
  -3   9  -7  401.66   18.50
  -4  -9  -7   -1.50    5.00
  -4  -9  -7    2.40    3.80
  -4   9  -7    4.00    3.40
  -4   9  -7    3.10    5.40
  -5  -9  -7   25.70    7.10
  -5  -9  -7   24.50    6.00
  -5   9  -7   28.70    8.20
  -5   9  -7   36.30    5.30
  -6  -9  -7  -10.00    6.30
  -6  -9  -7   -2.30    5.50
  -6   9  -7   11.70    7.80
  -6   9  -7    2.80    5.60
  -7 -10   7    3.60    5.20
  -7  10   7    7.00    4.50
   7  10  -7   -2.30    6.30
  -6 -10   7    3.20    4.10
   6 -10  -7    1.70    6.00
   6  10  -7    2.00    4.60
  -6  10   7    3.40    4.00
   6  10  -7   -3.80    5.30
   5 -10  -7   90.79    9.80
  -5 -10   7   87.59    8.40
   5  10  -7  102.19    9.10
   5  10  -7   88.89    7.50
  -5  10   7   89.99    7.50
  -4 -10   7  198.18    9.40
   4 -10  -7  178.28   11.90
   4  10  -7  196.98   11.90
  -4  10   7  194.38    9.70
   4  10  -7  202.28    9.40
  -3 -10   7  209.28    8.40
   3 -10  -7  203.28   11.50
   3  10  -7  196.18    7.50
  -3  10   7  199.68    9.90
   3  10  -7  224.18    9.70
   3  10  -7  200.28   11.60
  -2 -10   7   11.70    1.70
   2 -10  -7   12.20    4.10
   2  10  -7    9.60    3.40
   2  10  -7   13.20    1.70
   2  10  -7    2.40    3.40
   1 -10  -7  358.36   14.80
   1 -10  -7  340.07   13.90
   1  10  -7  379.16   15.10
   0 -10  -7  775.32   26.10
   0 -10  -7  806.22   26.00
   0  10  -7  776.02   26.90
  -1 -10  -7   -0.30    3.20
  -1 -10  -7   -1.50    3.50
  -1  10  -7    1.00    1.10
  -1  10  -7    1.80    2.10
  -1  10  -7    1.40    3.40
  -2 -10  -7  612.84   22.80
  -2 -10  -7  629.14   21.90
  -2  10  -7  611.34   19.00
  -2  10  -7  594.44   24.00
  -2  10  -7  649.93   18.60
  -3 -10  -7   32.10    5.80
  -3 -10  -7   34.20    5.30
  -3  10  -7   21.30    3.50
  -3  10  -7   21.50    6.20
  -4 -10  -7  107.79   10.60
  -4 -10  -7   84.59    8.20
  -4  10  -7   79.59    6.90
  -4  10  -7   99.09   11.00
  -5 -10  -7   81.59    8.70
  -5 -10  -7   61.69    9.20
  -5  10  -7   81.79   11.20
  -5  10  -7   62.39    7.80
  -6 -10  -7  299.17   18.20
  -6 -10  -7  306.67   15.50
  -6  10  -7  283.47   20.00
  -6  10  -7  303.47   15.50
  -7 -11   7  227.28   14.30
  -7  11   7  223.48   12.40
   7  11  -7  201.08   15.20
  -6 -11   7   90.99    9.10
   6 -11  -7  100.09   12.80
  -6  11   7   94.29    8.70
   6  11  -7  101.69    8.10
   6  11  -7   82.69   10.70
   5 -11  -7  448.66   20.80
  -5 -11   7  390.56   16.70
   5  11  -7  407.46   19.10
  -5  11   7  460.05   17.40
   5  11  -7  481.25   16.20
   4 -11  -7  335.47   16.50
  -4 -11   7  335.07   13.40
   4  11  -7  346.67   13.10
   4  11  -7  330.97   16.10
  -4  11   7  344.77   14.00
   3 -11  -7   67.89    7.90
  -3 -11   7   82.29    5.60
  -3  11   7   80.59    6.60
   3  11  -7   74.49    4.40
   3  11  -7   86.29    6.50
   3  11  -7   83.49    8.20
   2 -11  -7   75.99    7.10
  -2 -11   7   78.29    4.10
   2  11  -7   74.49    6.30
   2  11  -7   69.49    3.30
   2  11  -7   68.29    7.40
   1 -11  -7  390.86   15.80
   1 -11  -7  425.26   15.70
   1  11  -7  348.97   15.20
   0 -11  -7   29.30    3.40
   0 -11  -7   25.70    4.50
   0 -11  -7   28.10    4.50
   0  11  -7   24.50    5.00
  -1 -11  -7  351.46   14.50
  -1 -11  -7  326.27   14.50
  -1  11  -7  354.86   10.20
  -1  11  -7  327.37   15.60
  -1  11  -7  343.17   10.80
  -2 -11  -7  225.08   12.30
  -2 -11  -7  256.37   11.60
  -2  11  -7  239.78   13.40
  -2  11  -7  246.28    8.80
  -2  11  -7  232.18   10.20
  -3 -11  -7  155.38   11.60
  -3 -11  -7  158.98    9.20
  -3  11  -7  163.88    7.90
  -3  11  -7  160.78   12.10
  -4 -11  -7  349.67   14.80
  -4 -11  -7  354.06   17.60
  -4  11  -7  350.16   13.60
  -4  11  -7  317.27   18.10
  -5 -11  -7    0.40    4.60
  -5 -11  -7    0.20    6.40
  -5  11  -7    2.00    4.30
  -5  11  -7   -0.90    6.20
  -6 -11  -7   19.40    8.40
  -6 -11  -7   28.50    6.60
  -6  11  -7   24.40    9.60
  -6  11  -7   19.80    6.10
  -7 -12   7  293.57   16.30
  -7  12   7  311.57   15.00
   7  12  -7  325.37   18.80
   6 -12  -7   86.59   12.30
  -6 -12   7   88.09    9.20
   6  12  -7   87.89   10.90
  -6  12   7   76.39    8.20
   5 -12  -7   55.99    8.30
  -5 -12   7   65.99    7.40
   5  12  -7   77.39    6.60
   5  12  -7   51.79    7.60
  -5  12   7   69.69    7.00
   4 -12  -7   26.70    6.20
  -4 -12   7   23.60    4.40
   4  12  -7   19.60    5.20
  -4  12   7   32.80    4.90
   4  12  -7   24.70    4.30
  -3 -12   7  214.28    9.10
   3 -12  -7  214.48   12.60
  -3  12   7  225.98   10.80
   3  12  -7  213.78   12.60
   3  12  -7  230.98   10.20
  -2 -12   7  610.44   18.10
   2 -12  -7  609.74   22.80
   2 -12  -7  611.44   21.50
   2  12  -7  641.34   17.60
   2  12  -7  615.34   21.20
   2  12  -7  603.84   23.50
   1 -12  -7  488.45   19.00
   1 -12  -7  485.15   18.30
   1  12  -7  525.75   18.80
   0 -12  -7  758.02   21.00
   0 -12  -7  743.23   25.20
   0 -12  -7  756.02   25.30
   0  12  -7  701.33   25.80
  -1 -12  -7 1190.58   37.10
  -1 -12  -7 1314.87   40.00
  -1 -12  -7 1315.07   41.00
  -1  12  -7 1321.77   42.30
  -1  12  -7 1336.77   36.30
  -1  12  -7 1364.26   35.80
  -2 -12  -7  306.27   14.80
  -2 -12  -7  318.27   13.50
  -2  12  -7  325.27   10.60
  -2  12  -7  300.67   15.80
  -3 -12  -7   13.90    4.10
  -3 -12  -7   11.10    5.50
  -3  12  -7   24.90    6.70
  -3  12  -7   22.70    3.80
  -4 -12  -7    0.60    5.60
  -4 -12  -7   -2.70    3.90
  -4  12  -7  -10.30    5.90
  -4  12  -7   -5.80    3.30
  -5 -12  -7  449.95   22.20
  -5 -12  -7  474.95   18.60
  -5  12  -7  468.95   18.10
  -5  12  -7  494.65   23.20
  -6 -12  -7   69.29    8.30
  -6 -12  -7   92.19   12.50
  -6  12  -7   93.19   10.60
  -6  12  -7  103.59   13.90
  -7 -13   7   41.30    7.50
   7  13  -7   42.50    9.60
  -7  13   7   60.29    8.10
  -6 -13   7  560.04   22.30
  -6  13   7  567.74   22.00
   6  13  -7  602.34   24.70
   5 -13  -7   -0.30    6.00
  -5 -13   7   12.80    4.40
   5  13  -7    7.30    5.40
  -5  13   7    2.80    3.80
   5  13  -7    5.20    3.70
  -4 -13   7  279.27   12.40
   4 -13  -7  264.97   14.90
  -4  13   7  264.77   12.70
   4  13  -7  274.57   11.20
   4  13  -7  273.47   14.80
   3 -13  -7   26.80    5.70
  -3 -13   7   30.40    4.20
  -3  13   7   34.30    5.00
   3  13  -7   31.70    4.70
   3  13  -7   18.90    5.10
   2 -13  -7   63.99    6.20
  -2 -13   7   56.99    3.90
   2 -13  -7   62.29    7.40
   2  13  -7   62.29    8.00
   2  13  -7   56.49    7.10
   2  13  -7   62.69    3.80
   1 -13  -7  310.27   14.00
   1 -13  -7  288.17   13.20
   1  13  -7  317.67    9.00
   1  13  -7  293.47   13.40
   0 -13  -7    5.50    3.70
   0 -13  -7    6.10    3.70
   0  13  -7   13.70    4.10
   0  13  -7   10.70    1.90
  -1 -13  -7  105.69    6.70
  -1 -13  -7  124.59    8.40
  -1 -13  -7  125.99    9.20
  -1  13  -7  114.39    6.40
  -1  13  -7  121.79    9.50
  -1  13  -7  117.39    4.70
  -2 -13  -7  737.53   24.90
  -2 -13  -7  722.53   26.70
  -2  13  -7  750.42   21.90
  -2  13  -7  739.43   28.30
  -3 -13  -7  204.88   10.80
  -3 -13  -7  200.38   13.10
  -3  13  -7  208.48    9.10
  -3  13  -7  193.48   13.90
  -4 -13  -7  143.79    9.30
  -4 -13  -7  147.59   12.80
  -4  13  -7  134.29    8.60
  -4  13  -7  129.39   12.70
  -5 -13  -7   11.10    7.00
  -5 -13  -7    3.50    4.70
  -5  13  -7   -0.20    4.50
  -5  13  -7   -0.40    7.10
  -7 -14   7   10.20    7.00
   7  14  -7   12.10    8.20
  -7  14   7   13.10    6.10
  -6 -14   7   39.10    6.80
  -6  14   7   40.70    6.20
   6  14  -7   32.50    7.10
  -5 -14   7   -6.20    4.70
   5 -14  -7    2.40    5.40
   5  14  -7    0.50    3.60
   5  14  -7    6.30    5.00
  -5  14   7    5.90    4.00
   4 -14  -7  270.47   15.70
  -4 -14   7  284.07   13.00
   4  14  -7  272.97   15.20
  -4  14   7  284.67   13.50
   4  14  -7  294.67   11.60
  -3 -14   7   68.79    6.80
   3 -14  -7   67.89    8.80
  -3  14   7   71.29    7.20
   3  14  -7   72.49    6.30
   3  14  -7   62.99    8.30
   2 -14  -7   63.49    6.40
   2 -14  -7   48.70    6.90
  -2 -14   7   61.09    4.40
   2  14  -7   61.19    7.90
   2  14  -7   60.79    4.00
   2  14  -7   53.19    7.40
   1 -14  -7   78.89    7.20
   1 -14  -7   90.39    7.90
   1  14  -7   94.99    7.90
   1  14  -7   88.49    4.10
   1  14  -7   92.09    4.10
   0 -14  -7  179.08   10.10
   0 -14  -7  157.38   10.20
   0  14  -7  175.78    5.90
   0  14  -7  175.78    6.50
   0  14  -7  181.48   10.80
  -1 -14  -7   -2.30    3.40
  -1 -14  -7   -0.40    3.40
  -1 -14  -7   -0.30    3.70
  -1  14  -7   -1.20    4.40
  -1  14  -7    0.80    1.80
  -2 -14  -7   20.40    4.70
  -2 -14  -7   17.60    5.20
  -2  14  -7   18.10    3.00
  -2  14  -7   16.50    5.90
  -3 -14  -7   28.30    6.40
  -3 -14  -7   36.10    5.50
  -3  14  -7   36.70    8.40
  -3  14  -7   40.30    5.30
  -4 -14  -7  317.57   17.90
  -4 -14  -7  306.27   13.60
  -4  14  -7  295.17   12.80
  -4  14  -7  316.77   18.00
  -5 -14  -7   13.40    6.60
  -5 -14  -7    9.80    5.30
  -5  14  -7    8.70    4.80
  -5  14  -7   10.10    8.30
  -7 -15   7  140.79   13.20
  -7  15   7  116.59   11.40
   7  15  -7  125.09   15.90
  -6 -15   7   27.70    6.70
  -6  15   7   35.20    5.40
   6  15  -7   34.40    7.20
  -5 -15   7   27.90    5.30
   5 -15  -7   35.30    8.50
  -5  15   7   19.40    4.80
   5  15  -7   31.50    6.20
   5  15  -7   23.80    6.80
   4 -15  -7   38.40    7.30
  -4 -15   7   43.80    6.00
   4  15  -7   33.00    6.60
  -4  15   7   40.00    5.70
   4  15  -7   50.09    5.80
  -3 -15   7   36.20    4.60
   3 -15  -7   33.60    6.70
   3  15  -7   33.90    6.10
  -3  15   7   26.80    4.90
   3  15  -7   31.00    4.70
   2 -15  -7  293.27   13.70
   2 -15  -7  288.87   14.90
  -2 -15   7  312.87   10.90
   2  15  -7  299.77   15.70
   2  15  -7  321.17   13.60
   1 -15  -7  160.98   10.50
   1 -15  -7  168.58   10.00
   1  15  -7  190.18    7.50
   1  15  -7  164.08    6.40
   1  15  -7  171.28   10.20
   0 -15  -7  956.70   31.30
   0 -15  -7  920.61   31.40
   0  15  -7  968.00   26.20
   0  15  -7  891.01   31.60
  -1 -15  -7   80.59    8.70
  -1 -15  -7   95.69    7.90
  -1  15  -7   80.09    4.30
  -1  15  -7   68.09    9.00
  -2 -15  -7  159.98    9.80
  -2 -15  -7  160.48   11.70
  -2  15  -7  169.98    7.30
  -2  15  -7  160.98   12.40
  -3 -15  -7  114.69   11.60
  -3 -15  -7  123.09    8.80
  -3  15  -7  124.49    7.30
  -3  15  -7  129.69   12.70
  -4 -15  -7  246.88   15.70
  -4 -15  -7  237.38   12.00
  -4  15  -7  225.98   10.70
  -4  15  -7  228.08   16.10
  -5 -15  -7    0.70    5.10
  -5 -15  -7    9.20    7.60
  -5  15  -7   -5.50    4.60
  -5  15  -7    8.10    8.70
  -7  16   7    1.30    6.10
  -6 -16   7   11.10    6.20
  -6  16   7    1.40    4.20
   6  16  -7    0.60    6.80
  -5 -16   7  183.18   11.20
   5 -16  -7  198.18   15.20
   5  16  -7  180.38   13.30
  -5  16   7  181.68   11.60
  -4 -16   7   26.50    5.00
   4 -16  -7   16.50    6.90
  -4  16   7   26.40    5.00
   4  16  -7   16.80    5.60
   4  16  -7   27.20    4.40
   3 -16  -7  442.46   20.30
  -3 -16   7  459.55   16.20
   3  16  -7  465.15   16.60
  -3  16   7  441.56   18.30
   3  16  -7  419.76   20.00
  -2 -16   7    1.90    2.80
   2 -16  -7    0.10    3.50
   2 -16  -7    1.30    4.70
   2  16  -7    2.70    3.30
   2  16  -7    1.00    4.20
   1 -16  -7   39.40    6.10
   1 -16  -7   31.60    5.30
   1  16  -7   38.50    5.50
   1  16  -7   30.50    3.50
   0 -16  -7   65.59    7.70
   0 -16  -7   69.89    7.70
   0  16  -7   72.39    7.90
   0  16  -7   65.19    4.00
  -1 -16  -7  627.64   22.90
  -1 -16  -7  634.64   24.50
  -1  16  -7  647.24   19.00
  -1  16  -7  647.24   25.40
  -2 -16  -7   17.60    4.70
  -2 -16  -7   17.00    5.90
  -2  16  -7   24.50    3.30
  -2  16  -7   18.10    6.30
  -3 -16  -7  507.85   23.20
  -3 -16  -7  546.65   20.00
  -3  16  -7  544.55   24.90
  -3  16  -7  539.85   17.90
  -4 -16  -7  119.49    9.00
  -4 -16  -7  112.99   12.50
  -4  16  -7   97.09    7.70
  -4  16  -7  110.79   12.10
  -5 -16  -7  313.47   20.70
  -5  16  -7  332.97   21.80
  -5  16  -7  308.07   14.30
  -6 -17   7  370.66   18.50
  -6  17   7  422.96   17.80
   6  17  -7  371.66   21.70
   5 -17  -7    8.20    7.20
  -5 -17   7    8.20    4.90
  -5  17   7   17.40    5.40
   5  17  -7   20.00    6.30
  -4 -17   7   10.00    5.80
   4 -17  -7   10.40    6.40
   4  17  -7   26.60    6.70
   4  17  -7   18.20    4.00
  -4  17   7   11.90    4.90
  -3 -17   7   -0.40    3.90
   3 -17  -7   -5.10    5.40
   3  17  -7   -1.40    4.70
  -3  17   7    6.50    3.90
   3  17  -7   -0.70    3.70
  -2 -17   7  683.53   21.30
   2 -17  -7  651.23   24.50
   2 -17  -7  688.33   26.30
   2  17  -7  672.63   23.20
   1 -17  -7  281.97   14.20
   1 -17  -7  269.77   14.50
   1  17  -7  286.77   10.20
   1  17  -7  290.97   13.50
   0 -17  -7  418.56   18.70
   0 -17  -7  445.46   18.60
   0  17  -7  454.65   13.90
   0  17  -7  438.26   19.10
  -1 -17  -7  114.59    8.90
  -1 -17  -7   96.89    9.80
  -1  17  -7  100.99    5.50
  -1  17  -7   88.59   10.20
  -2 -17  -7   -6.70    4.90
  -2 -17  -7    2.20    4.10
  -2  17  -7    3.00    2.80
  -2  17  -7    6.50    6.00
  -3 -17  -7  211.48   11.40
  -3 -17  -7  218.58   15.20
  -3  17  -7  181.08   14.60
  -3  17  -7  216.08   10.50
  -4 -17  -7   10.20    7.00
  -4 -17  -7    5.50    4.70
  -4  17  -7    8.90    3.90
  -4  17  -7   17.40    7.80
  -5 -17  -7   15.60    8.50
  -5  17  -7    5.30    4.90
  -5  17  -7   -9.20    9.00
  -6 -18   7    8.90    6.50
  -6  18   7    9.90    6.10
   6  18  -7   25.60    8.50
  -5 -18   7    8.70    5.20
   5  18  -7   13.90    5.50
  -5  18   7    0.20    4.20
   4 -18  -7  167.28   13.50
  -4 -18   7  155.88   10.40
  -4  18   7  135.99   10.70
   4  18  -7  137.59    8.10
   4  18  -7  128.59   11.90
  -3 -18   7   -0.80    4.30
   3 -18  -7    3.00    5.30
   3  18  -7   -4.60    3.50
   3  18  -7    1.50    5.70
  -3  18   7    3.50    4.10
  -2 -18   7   20.40    3.60
   2 -18  -7   10.60    5.70
   2 -18  -7   10.50    4.30
   2  18  -7   13.90    4.50
   2  18  -7   12.40    5.70
   1 -18  -7  160.98   11.30
   1 -18  -7  155.48   11.00
   1  18  -7  155.68    9.90
   1  18  -7  152.98    7.40
   1  18  -7  155.88   12.10
   0 -18  -7  299.87   15.50
   0 -18  -7  304.07   15.50
   0  18  -7  323.17   10.90
   0  18  -7  315.57   15.60
  -1 -18  -7    5.20    4.70
  -1 -18  -7   13.80    5.40
  -1  18  -7   11.90    6.00
  -1  18  -7   12.00    2.80
  -2 -18  -7  598.04   22.40
  -2 -18  -7  609.24   25.30
  -2  18  -7  627.24   19.70
  -2  18  -7  613.54   26.30
  -3 -18  -7  153.98   13.70
  -3 -18  -7  160.48   10.50
  -3  18  -7  178.68   13.70
  -4 -18  -7   70.19    8.80
  -4 -18  -7   59.89    9.50
  -4  18  -7   86.79   12.50
  -4  18  -7   66.59    7.40
  -6 -19   7   64.19    9.00
   6  19  -7   77.39   12.30
  -6  19   7   61.89    8.70
  -5 -19   7  437.96   19.10
   5  19  -7  435.26   21.50
  -5  19   7  434.86   18.60
   4 -19  -7    7.90    6.60
  -4 -19   7    5.40    5.60
  -4  19   7    7.70    4.70
   4  19  -7   13.20    6.50
   3 -19  -7   46.00    9.10
  -3 -19   7   47.50    6.10
   3  19  -7   45.20    8.60
  -3  19   7   40.00    7.00
   3  19  -7   48.00    5.70
   2 -19  -7  111.19   10.20
   2 -19  -7  129.19   11.50
  -2 -19   7  140.99    7.90
   2  19  -7  153.38   12.40
   2  19  -7  138.49    9.80
   1 -19  -7  148.49   11.00
   1 -19  -7  132.09   11.60
   1  19  -7  150.28    9.80
   1  19  -7  147.59   12.30
   0 -19  -7  347.87   17.20
   0 -19  -7  383.26   17.70
   0  19  -7  373.66   17.60
   0  19  -7  387.76   12.90
  -1 -19  -7   88.59   10.40
  -1 -19  -7  103.09    9.70
  -1  19  -7   94.09    5.60
  -1  19  -7   90.49   11.10
  -2 -19  -7  194.08   14.60
  -2 -19  -7  209.98   12.10
  -2  19  -7  207.68    9.30
  -2  19  -7  220.28   15.70
  -3 -19  -7  106.49    9.60
  -3 -19  -7  101.39   12.20
  -3  19  -7   91.49    7.30
  -3  19  -7  126.89   12.50
  -4 -19  -7  381.46   21.30
  -4 -19  -7  359.56   16.10
  -4  19  -7  355.76   14.70
  -4  19  -7  370.86   22.50
  -5 -20   7   13.90    6.30
  -5  20   7   34.00    6.10
   5  20  -7   34.40    9.30
  -4 -20   7   87.99    9.50
   4 -20  -7   95.39   11.50
  -4  20   7   90.29    9.60
   4  20  -7   85.39   10.50
   3 -20  -7  640.94   27.30
  -3 -20   7  628.44   22.90
  -3  20   7  635.64   25.00
   3  20  -7  660.13   22.40
   3  20  -7  630.04   26.40
  -2 -20   7    6.40    4.00
   2 -20  -7   -0.20    4.70
   2 -20  -7    2.80    6.20
   2  20  -7    2.20    4.10
   2  20  -7    2.50    5.90
   1 -20  -7    1.50    4.70
   1 -20  -7   -8.60    5.20
   1  20  -7   -2.90    4.10
   1  20  -7   -4.70    5.50
   0 -20  -7  420.16   19.90
   0 -20  -7  431.66   19.30
   0  20  -7  451.35   19.70
   0  20  -7  459.55   15.00
  -1 -20  -7  521.45   21.80
  -1 -20  -7  571.64   24.10
  -1  20  -7  590.14   24.60
  -1  20  -7  553.34   18.10
  -2 -20  -7   -2.40    6.60
  -2 -20  -7    0.50    4.90
  -2  20  -7   -1.00    6.10
  -2  20  -7   -1.50    3.10
  -3 -20  -7    3.40    5.00
  -3 -20  -7   11.70    6.50
  -3  20  -7    8.00    3.80
  -3  20  -7   11.90    6.80
  -4 -20  -7   15.00    8.50
  -4  20  -7    6.50    8.80
  -4  20  -7    4.50    4.20
  -5 -21   7   35.70    7.60
   5  21  -7   19.40    8.00
  -5  21   7   40.90    7.20
   4 -21  -7   30.50    7.50
  -4 -21   7   30.80    6.20
   4  21  -7   26.60    6.10
  -4  21   7   23.70    5.40
   3 -21  -7  130.99   13.10
  -3 -21   7   84.39    8.80
   3  21  -7  126.79   10.30
   3  21  -7  127.39   12.20
  -3  21   7  114.69   10.30
   2 -21  -7  604.54   24.50
   2 -21  -7  632.24   26.70
  -2 -21   7  665.63   21.60
   2  21  -7  625.54   22.70
   2  21  -7  616.54   26.70
   1 -21  -7   -7.00    5.50
   1 -21  -7    2.70    4.90
   1  21  -7    3.60    4.80
   1  21  -7    9.90    6.50
   0 -21  -7   78.49    9.70
   0 -21  -7   72.69   10.00
   0  21  -7   61.69    8.20
   0  21  -7   74.59    6.40
  -1 -21  -7    8.20    5.50
  -1 -21  -7    8.20    5.60
  -1  21  -7    5.80    6.30
  -1  21  -7   12.30    3.70
  -2 -21  -7   50.19    7.30
  -2 -21  -7   39.10    7.80
  -2  21  -7   56.99    8.80
  -2  21  -7   44.10    5.10
  -3 -21  -7  151.48   11.40
  -3 -21  -7  156.38   14.70
  -3  21  -7  134.49    8.50
  -3  21  -7  179.88   15.60
  -5 -22   7   56.39    8.70
  -5  22   7   66.69    9.50
   5  22  -7   71.49   11.80
  -4 -22   7  124.69   10.50
   4  22  -7  104.69   13.40
  -4  22   7  147.59   11.20
   3 -22  -7   38.80    8.60
  -3 -22   7   44.40    6.70
   3  22  -7   56.09    7.40
   3  22  -7   47.90    7.80
  -3  22   7   57.79    7.70
   2 -22  -7  216.68   14.10
   2 -22  -7  288.47   16.80
  -2 -22   7  274.47   12.80
   2  22  -7  232.68   12.70
   2  22  -7  268.17   16.70
   1 -22  -7   27.70    6.60
   1 -22  -7   33.90    7.90
   1  22  -7   28.90    5.30
   1  22  -7   38.00    6.80
   1  22  -7   34.30    8.10
   0 -22  -7  143.99   12.60
   0 -22  -7  137.19   12.60
   0  22  -7  151.28   12.20
   0  22  -7  150.18    8.50
  -1 -22  -7    0.40    5.80
  -1 -22  -7    1.00    5.90
  -1  22  -7    3.80    6.40
  -1  22  -7    4.60    3.50
  -2 -22  -7  307.47   16.10
  -2 -22  -7  328.97   18.20
  -2  22  -7  313.27   18.50
  -2  22  -7  308.37   14.20
  -3 -22  -7   14.60    8.60
  -3 -22  -7   18.50    6.50
  -3  22  -7   16.00    9.10
  -4 -23   7   28.90    6.80
  -4  23   7   31.20    7.70
   4  23  -7   23.40    7.90
   3 -23  -7  130.79   13.50
  -3 -23   7  142.89   10.20
   3  23  -7  146.99   13.20
  -3  23   7  126.19   11.40
  -2 -23   7   14.50    4.50
   2 -23  -7   24.60    5.90
   2 -23  -7    9.10    6.90
   2  23  -7   13.40    5.20
   2  23  -7    1.50    5.60
   1 -23  -7  366.26   17.80
   1 -23  -7  348.87   18.90
   1  23  -7  361.86   15.10
   1  23  -7  328.27   17.00
   1  23  -7  354.16   19.60
   0 -23  -7   87.29   10.20
   0 -23  -7   89.09   11.90
   0  23  -7   83.49   10.30
   0  23  -7   93.49    9.00
  -1 -23  -7   11.40    6.80
  -1 -23  -7   -4.40    5.80
  -1  23  -7   -2.30    6.40
  -2 -23  -7   -3.60    6.20
  -2 -23  -7   -3.90    7.10
  -2  23  -7   -4.50    6.90
  -3 -23  -7   -5.10    8.50
  -3  23  -7   -3.90    8.60
  -4 -24   7   91.39   11.40
   4  24  -7  125.19   15.60
  -4  24   7  105.49   13.00
  -3 -24   7  201.18   11.80
   3  24  -7  207.58   16.80
  -3  24   7  207.88   15.40
  -2 -24   7   -0.40    5.00
   2 -24  -7   10.60    6.90
   2 -24  -7   13.30    6.30
   2  24  -7   -4.30    6.50
   2  24  -7   -9.90    4.90
   1 -24  -7   12.10    6.90
   1 -24  -7    2.10    5.50
   1  24  -7   14.70    6.20
   1  24  -7   18.70    7.00
   0 -24  -7   -2.80    7.10
   0 -24  -7   -3.80    5.40
   0  24  -7    0.10    6.10
  -1 -24  -7  542.85   23.00
  -1 -24  -7  547.75   24.70
  -1  24  -7  520.65   24.30
  -2 -24  -7  -11.30    7.90
  -2 -24  -7    7.40    6.40
  -2  24  -7   19.70    8.00
  -3 -25   7   54.79    7.20
   3  25  -7   68.49   11.40
  -3  25   7   57.29    9.50
  -2 -25   7   33.60    6.90
   2 -25  -7   42.10    8.70
   2 -25  -7   41.20    8.70
   2  25  -7   38.50    6.80
   2  25  -7   35.30    9.40
   1 -25  -7   -0.20    6.60
   1 -25  -7    6.00    7.60
   1  25  -7    3.50    5.90
   0 -25  -7  112.89   13.90
   0 -25  -7  102.09   12.70
   0  25  -7  141.79   14.60
   0  25  -7   93.99   12.40
  -1 -25  -7  186.08   15.80
  -1 -25  -7  178.18   14.10
  -1  25  -7  169.08   14.20
   2 -26  -7    5.90    6.90
   2  26  -7   10.60    8.60
   1 -26  -7   -1.20    7.30
   1 -26  -7   -9.60    6.90
   1  26  -7    7.00    6.60
   1  26  -7  -16.50    7.90
   0 -26  -7   73.79   10.30
   0 -26  -7   88.79   11.90
   0  26  -7   63.59   11.80
   0  26  -7   76.29    9.30
  -8   0   8    9.90    5.00
  -7   0   8    0.20    4.30
   7   0  -8    1.30    6.50
   7   0  -8   -4.30    6.20
  -6   0   8    5.20    3.40
   6   0  -8    6.10    5.10
   6   0  -8    6.40    4.90
   5   0  -8    3.70    3.60
   5   0  -8    4.40    3.90
  -5   0   8   -4.80    2.40
  -4   0   8  274.07   10.10
   4   0  -8  219.78   11.70
   4   0  -8  256.27   12.10
   3   0  -8    3.80    3.30
   3   0  -8    2.60    3.30
  -3   0   8    2.40    1.60
  -2   0   8   76.89    5.00
  -2   0   8   69.19    3.50
   2   0  -8   64.89    6.40
   2   0  -8   83.29    6.80
   1   0  -8   -0.50    3.50
  -1   0   8   -2.50    1.80
  -1   0   8    1.50    1.40
   0   0   8 1809.72   49.00
   0   0  -8 1800.12   53.49
   0   0  -8 1801.92   49.10
   1   0   8    1.30    1.70
  -1   0  -8    2.70    3.20
  -1   0  -8    1.20    2.20
  -2   0  -8  207.48    9.60
  -2   0  -8  198.68   11.10
  -3   0  -8    0.20    3.90
  -3   0  -8   -6.50    4.00
  -4   0  -8  392.06   16.90
  -4   0  -8  412.06   18.50
  -5   0  -8   -4.50    5.40
  -5   0  -8    9.80    6.40
  -6   0  -8  433.06   20.80
  -6   0  -8  410.76   20.70
  -8  -1   8   79.39    9.70
   8   1  -8   72.09    9.30
  -8   1   8   74.29    9.40
   7  -1  -8   32.90    7.60
  -7  -1   8   17.70    4.70
   7  -1  -8   27.50    7.00
  -7   1   8   22.40    5.40
   7   1  -8   23.80    7.40
   7   1  -8   24.00    7.40
   6  -1  -8  449.26   19.60
   6  -1  -8  460.15   19.40
  -6  -1   8  462.05   17.10
  -6   1   8  455.55   17.10
   6   1  -8  462.85   19.30
   6   1  -8  434.16   19.70
   5  -1  -8  816.32   29.30
   5  -1  -8  882.01   29.10
  -5  -1   8  895.91   27.00
   5   1  -8  843.52   29.00
   5   1  -8  877.11   29.50
  -5   1   8  852.81   26.80
  -4  -1   8   65.49    4.90
   4  -1  -8   66.19    8.10
   4  -1  -8   69.49    6.90
   4   1  -8   66.59    6.90
  -4   1   8   72.79    5.20
   4   1  -8   66.29    6.50
   3  -1  -8   18.40    4.20
   3  -1  -8   14.90    3.60
  -3  -1   8   13.70    2.00
   3   1  -8   11.40    4.00
  -3   1   8   14.30    2.60
   3   1  -8   12.30    4.00
  -2  -1   8 1204.58   33.40
   2  -1  -8 1213.78   36.90
   2  -1  -8 1217.18   37.50
  -2  -1   8 1228.48   34.20
  -2   1   8 1198.78   34.80
   2   1  -8 1189.98   37.40
  -2   1   8 1225.58   34.00
   2   1  -8 1259.77   37.60
   1  -1  -8  398.66   16.00
  -1  -1   8  418.26   12.00
  -1  -1   8  401.46   11.60
  -1   1   8  416.86   12.50
   1   1  -8  397.76   15.90
  -1   1   8  418.16   13.30
   0  -1  -8  874.01   25.10
   0  -1   8  865.61   23.90
   0  -1  -8  881.81   28.80
   0   1   8  894.11   25.10
   0   1  -8  848.02   28.70
  -1  -1  -8  597.74   21.50
   1  -1   8  597.64   17.20
  -1  -1  -8  611.54   18.70
  -1   1  -8  585.04   21.60
   1   1   8  541.45   17.60
  -1   1  -8  601.34   17.80
  -2  -1  -8    1.40    3.00
  -2  -1  -8   -3.90    3.00
  -2   1  -8    1.30    3.50
  -2   1  -8   -4.90    2.70
  -3  -1  -8   18.60    4.80
  -3  -1  -8   32.40    5.60
  -3   1  -8   30.60    6.00
  -3   1  -8   33.40    5.20
  -4  -1  -8  205.08   11.80
  -4  -1  -8  203.88   12.60
  -4   1  -8  218.78   13.20
  -4   1  -8  203.08   12.20
  -5  -1  -8   74.49   10.10
  -5  -1  -8   61.09    8.90
  -5   1  -8   88.89   10.20
  -5   1  -8   78.29   10.80
  -6  -1  -8   35.30    8.40
  -6  -1  -8   44.20    8.90
  -6   1  -8   36.10    8.10
  -6   1  -8   33.70    8.10
  -8  -2   8   77.89    9.90
   8   2  -8   73.09   10.20
  -8   2   8   75.79    9.10
   7  -2  -8  640.74   25.60
  -7  -2   8  635.74   23.20
   7  -2  -8  648.54   26.60
  -7   2   8  647.84   23.40
   7   2  -8  624.34   25.30
   7   2  -8  643.64   26.40
   6  -2  -8    8.60    4.90
   6  -2  -8    5.50    5.60
  -6  -2   8    6.00    3.40
  -6   2   8    2.80    3.50
   6   2  -8   -1.90    4.40
   6   2  -8    1.70    5.20
   5  -2  -8   25.00    6.10
   5  -2  -8   17.00    5.50
  -5  -2   8   22.50    4.30
   5   2  -8   28.30    5.10
   5   2  -8   12.80    4.70
  -5   2   8   19.60    3.50
   4  -2  -8   13.30    4.10
   4  -2  -8   20.70    4.30
  -4  -2   8   19.00    2.90
   4   2  -8   20.90    4.30
  -4   2   8   18.80    3.20
   4   2  -8   29.20    5.50
   3  -2  -8 1487.95   45.50
   3  -2  -8 1519.45   44.50
  -3  -2   8 1536.55   41.80
  -3  -2   8 1450.55   42.30
   3   2  -8 1494.25   45.00
  -3   2   8 1528.65   42.50
   3   2  -8 1528.85   45.60
  -2  -2   8  408.16   11.70
   2  -2  -8  432.76   15.20
  -2  -2   8  396.36   12.30
   2  -2  -8  406.76   15.70
   2   2  -8  387.76   15.80
  -2   2   8  399.96   12.80
   2   2  -8  375.86   15.40
   1  -2  -8  177.98    9.60
   1   2  -8  186.68    9.80
  -1   2   8  184.18    7.80
  -1   2   8  181.58    6.90
   0  -2  -8   31.00    3.50
   0  -2  -8   25.70    4.40
   0   2   8   37.90    3.80
   0   2  -8   34.70    5.00
  -1  -2  -8 2183.78   63.89
  -1  -2  -8 2151.18   60.89
   1  -2   8 2207.08   58.99
  -1   2  -8 2159.08   59.49
  -1   2  -8 2235.98   64.49
  -2  -2  -8    8.50    3.70
  -2  -2  -8    6.50    3.10
  -2   2  -8   15.10    4.60
  -2   2  -8    1.20    2.70
  -3  -2  -8  459.65   17.90
  -3  -2  -8  420.76   18.40
  -3   2  -8  422.46   19.00
  -3   2  -8  476.75   16.90
  -4  -2  -8   26.70    5.90
  -4  -2  -8   15.00    5.00
  -4   2  -8   15.60    4.70
  -4   2  -8    6.90    5.10
  -5  -2  -8  237.08   14.20
  -5  -2  -8  213.78   14.00
  -5   2  -8  228.68   13.30
  -5   2  -8  239.58   15.70
  -6  -2  -8  440.46   21.30
  -6  -2  -8  428.16   20.60
  -6   2  -8  415.46   20.90
  -6   2  -8  439.26   20.60
  -8  -3   8  110.99   11.20
  -8   3   8  145.19   10.60
   8   3  -8  149.29   14.40
  -7  -3   8   21.30    5.00
   7  -3  -8   25.30    8.10
   7  -3  -8   23.10    6.80
   7   3  -8   35.30    7.40
  -7   3   8   28.60    5.60
   7   3  -8   29.60    7.90
   6  -3  -8    5.00    5.50
  -6  -3   8    7.20    3.30
   6  -3  -8    3.30    4.80
  -6   3   8   10.00    3.60
   6   3  -8    2.00    4.90
   6   3  -8    8.10    5.10
  -5  -3   8  135.59    8.00
   5  -3  -8  123.29    9.00
   5  -3  -8  122.29    9.60
   5   3  -8  121.89    8.80
   5   3  -8  136.69    9.70
  -5   3   8  113.39    7.10
   4  -3  -8    7.20    3.70
   4  -3  -8   15.50    4.40
  -4  -3   8   17.80    2.80
   4   3  -8   16.10    4.60
  -4   3   8   15.40    3.20
   4   3  -8   15.00    4.20
   3  -3  -8   -2.30    3.10
   3  -3  -8    5.90    3.60
  -3  -3   8    1.80    1.60
  -3  -3   8   -2.50    2.40
  -3   3   8    2.20    1.80
   3   3  -8   -3.70    3.00
   3   3  -8   -2.50    2.70
  -2  -3   8  201.88    6.80
  -2  -3   8  188.08    6.00
   2  -3  -8  188.08    9.10
   2  -3  -8  192.98   10.00
   2   3  -8  201.18   11.20
  -2   3   8  202.88    7.80
   2   3  -8  191.48    9.80
   1  -3  -8   -3.40    2.60
  -1   3   8    2.70    2.80
   1   3  -8    4.50    3.30
   0  -3  -8  220.68    8.60
   0  -3  -8  219.18   10.80
   0   3  -8  209.18   10.80
  -1  -3  -8   85.89    7.10
  -1  -3  -8   80.29    6.40
   1  -3   8   76.39    3.60
  -1   3  -8   84.19    3.90
  -1   3  -8   95.79    7.80
  -2  -3  -8  233.68   11.10
  -2  -3  -8  246.98   12.10
  -2   3  -8  231.48    9.60
  -2   3  -8  248.38   13.00
  -3  -3  -8  775.62   27.70
  -3  -3  -8  825.42   27.40
  -3   3  -8  798.52   25.60
  -3   3  -8  774.92   28.90
  -4  -3  -8 1260.17   39.90
  -4  -3  -8 1226.08   40.60
  -4   3  -8 1261.87   38.70
  -4   3  -8 1249.97   42.00
  -5  -3  -8   98.09   10.70
  -5  -3  -8   81.99   11.00
  -5   3  -8   92.69   11.30
  -5   3  -8   93.49   10.10
  -6  -3  -8   -2.80    6.70
  -6  -3  -8   -6.40    7.70
  -6   3  -8    9.20    7.10
  -6   3  -8    0.80    6.40
  -8  -4   8  380.26   18.10
   8   4  -8  415.26   22.60
  -8   4   8  414.36   18.00
   7  -4  -8  103.89   12.20
  -7  -4   8   87.19    8.60
  -7   4   8   98.79    8.70
   7   4  -8   80.39   10.90
   7   4  -8  102.29   11.90
   6  -4  -8  636.84   25.00
   6  -4  -8  627.34   23.30
  -6  -4   8  639.24   21.80
   6   4  -8  622.84   24.80
   6   4  -8  617.84   23.30
  -6   4   8  631.34   22.00
   5  -4  -8   -3.90    4.10
  -5  -4   8    1.70    2.90
   5  -4  -8   -4.10    3.70
   5   4  -8   -0.60    4.20
  -5   4   8    4.00    2.70
   5   4  -8   -4.50    3.60
   4  -4  -8   47.70    6.20
  -4  -4   8   39.00    4.20
   4  -4  -8   36.60    5.60
   4   4  -8   38.00    5.10
   4   4  -8   48.50    6.60
  -4   4   8   49.60    5.30
   3  -4  -8   -4.10    3.30
  -3  -4   8    1.00    1.70
  -3  -4   8    0.00    2.40
   3  -4  -8    1.70    2.80
  -3   4   8    5.60    2.40
   3   4  -8    2.40    2.80
   3   4  -8    1.30    3.20
   2  -4  -8  172.58    8.20
   2  -4  -8  153.38    9.00
   2   4  -8  153.08    9.60
   2   4  -8  158.98    8.60
  -2   4   8  164.28    7.10
   1  -4  -8   14.00    3.30
   1   4  -8   11.80    3.90
   0  -4  -8  290.97   12.90
   0  -4  -8  286.37   10.90
   0   4  -8  285.07   13.00
  -1  -4  -8   29.10    4.90
  -1  -4  -8   28.80    4.10
  -1   4  -8   34.40    5.40
  -2  -4  -8 1522.85   46.60
  -2  -4  -8 1569.64   45.40
   2  -4   8 1515.15   42.20
  -2   4  -8 1556.84   43.00
  -2   4  -8 1442.46   47.50
  -3  -4  -8  128.09    9.10
  -3  -4  -8  118.99    9.50
  -3   4  -8  128.29    8.10
  -3   4  -8  118.99   10.00
  -4  -4  -8   60.49    8.40
  -4  -4  -8   50.79    6.80
  -4   4  -8   59.49    7.70
  -4   4  -8   52.89    8.20
  -5  -4  -8    9.30    6.00
  -5  -4  -8   14.30    6.10
  -5   4  -8    2.10    6.40
  -5   4  -8    7.70    5.50
  -6  -4  -8  397.16   20.30
  -6  -4  -8  340.37   18.70
  -6   4  -8  375.56   18.90
  -6   4  -8  425.46   20.80
  -8  -5   8   62.69    8.00
   8   5  -8   53.79   11.10
  -8   5   8   88.29    9.50
  -7  -5   8    3.40    4.60
   7  -5  -8    4.10    7.20
   7   5  -8    2.60    6.80
   7   5  -8    5.70    6.00
  -7   5   8    1.80    4.20
  -6  -5   8 1250.07   38.40
   6  -5  -8 1237.98   42.20
   6  -5  -8 1265.67   39.70
   6   5  -8 1249.28   41.70
   6   5  -8 1269.17   39.60
  -6   5   8 1229.38   38.50
   5  -5  -8  331.27   16.40
  -5  -5   8  360.06   13.40
   5  -5  -8  344.67   15.20
  -5   5   8  346.87   13.40
   5   5  -8  319.47   15.80
   5   5  -8  341.77   14.80
   4  -5  -8  689.53   22.50
  -4  -5   8  700.23   21.00
   4  -5  -8  645.44   24.50
   4   5  -8  666.53   24.40
   4   5  -8  669.03   22.90
  -4   5   8  679.73   21.90
  -3  -5   8  193.98    7.20
   3  -5  -8  207.58    9.10
   3  -5  -8  187.98   10.50
  -3  -5   8  188.38    7.40
  -3   5   8  194.88    8.60
   3   5  -8  192.98   10.90
   3   5  -8  209.68    9.80
   2  -5  -8    7.30    3.50
   2  -5  -8    5.30    2.90
   2   5  -8    2.70    3.30
   2   5  -8    5.90    2.90
  -2   5   8    6.60    2.30
   1  -5  -8 1151.18   36.50
   1  -5  -8 1196.28   34.20
   1   5  -8 1176.98   36.80
   0  -5  -8  657.43   22.90
   0  -5  -8  655.63   20.90
   0   5  -8  656.23   23.40
  -1  -5  -8  539.55   18.60
  -1  -5  -8  542.05   19.90
  -1   5  -8  542.95   20.90
   2  -5   8  618.34   19.10
  -2  -5  -8  679.43   22.70
  -2  -5  -8  643.34   23.20
  -2   5  -8  659.53   19.90
  -2   5  -8  653.43   24.70
  -3  -5  -8   56.69    7.90
  -3  -5  -8   54.49    6.80
  -3   5  -8   69.19    6.30
  -3   5  -8   66.59    8.40
  -4  -5  -8  228.08   13.40
  -4  -5  -8  222.18   13.00
  -4   5  -8  217.48   14.40
  -4   5  -8  192.68   11.00
  -5  -5  -8   39.00    7.40
  -5  -5  -8   39.80    7.20
  -5   5  -8   43.40    6.80
  -5   5  -8   33.00    6.90
  -6  -5  -8   -2.40    7.50
  -6  -5  -8    4.60    6.80
  -6   5  -8   -6.80    6.60
  -6   5  -8   14.70    8.40
  -8  -6   8   18.30    6.50
  -8   6   8   16.70    5.90
   8   6  -8   15.70    8.60
   7  -6  -8  119.39   13.60
  -7  -6   8  122.59    9.80
   7   6  -8  107.19   12.10
   7   6  -8  111.69   11.10
  -7   6   8  116.39    9.60
  -6  -6   8    8.80    3.60
   6  -6  -8   11.60    6.10
  -6   6   8    3.20    3.50
   6   6  -8   20.90    5.80
   6   6  -8   13.40    5.60
   5  -6  -8  380.26   15.40
   5  -6  -8  351.16   17.40
  -5  -6   8  348.67   13.80
  -5   6   8  368.76   14.30
   5   6  -8  384.96   15.30
   5   6  -8  374.26   17.10
  -4  -6   8  278.77   10.40
   4  -6  -8  290.37   11.80
   4  -6  -8  260.07   13.80
   4   6  -8  284.47   12.10
   4   6  -8  271.77   13.50
  -4   6   8  261.77   11.20
   3  -6  -8  559.14   18.00
   3  -6  -8  524.15   20.20
  -3  -6   8  548.45   16.40
   3   6  -8  559.74   19.20
  -3   6   8  527.55   18.00
   3   6  -8  534.85   20.70
   2  -6  -8    7.50    3.20
   2  -6  -8   12.80    2.70
   2   6  -8   13.40    4.80
   2   6  -8    9.60    3.20
  -2   6   8   13.20    3.00
   1  -6  -8   10.20    2.80
   1  -6  -8   12.70    3.80
   1   6  -8   18.00    4.30
   0  -6  -8  108.69    6.60
   0  -6  -8  104.99    7.60
   0   6  -8  102.39    7.90
  -1  -6  -8  940.81   30.60
  -1  -6  -8  945.11   29.50
  -1   6  -8  921.11   31.60
  -2  -6  -8  683.63   24.20
   2  -6   8  621.04   20.20
  -2  -6  -8  729.43   24.30
  -2   6  -8  697.43   26.00
  -2   6  -8  729.23   20.90
  -3  -6  -8  489.25   19.20
  -3  -6  -8  480.65   19.20
  -3   6  -8  486.25   16.80
  -3   6  -8  476.95   20.90
  -4  -6  -8   56.79    7.70
  -4  -6  -8   54.99    7.50
  -4   6  -8   64.49    8.20
  -4   6  -8   72.49    9.70
  -5  -6  -8  730.03   28.20
  -5  -6  -8  722.53   26.90
  -5   6  -8  711.63   25.70
  -5   6  -8  711.23   28.90
  -6  -6  -8   -7.30    7.30
  -6  -6  -8    0.30    6.50
  -6   6  -8   -1.40    7.00
  -6   6  -8   23.20    9.30
  -7  -7   8   26.20    5.80
   7  -7  -8   25.30    8.40
  -7   7   8   18.40    4.50
   7   7  -8   30.10    6.70
   7   7  -8   25.90    7.40
   6  -7  -8  527.15   23.20
  -6  -7   8  516.75   19.00
  -6   7   8  524.15   19.30
   6   7  -8  497.95   22.00
   6   7  -8  489.75   19.50
   5  -7  -8  189.68   10.70
   5  -7  -8  179.58   12.60
  -5  -7   8  188.58    9.50
  -5   7   8  179.08    9.50
   5   7  -8  204.58   10.40
   5   7  -8  194.58   12.30
  -4  -7   8 1822.82   49.50
   4  -7  -8 1773.52   53.99
   4  -7  -8 1870.51   50.29
   4   7  -8 1490.35   50.29
   4   7  -8 1789.12   53.79
  -4   7   8 1732.13   50.49
  -3  -7   8    8.40    2.00
   3  -7  -8   15.10    4.40
   3  -7  -8   10.70    3.00
   3   7  -8   -0.10    2.20
  -3   7   8    5.60    2.80
   3   7  -8    5.10    3.50
   3   7  -8    8.30    3.00
   2  -7  -8    4.80    3.40
   2  -7  -8   10.90    2.40
  -2   7   8    5.80    3.00
   2   7  -8    9.90    3.30
   2   7  -8    5.80    3.80
   1  -7  -8    2.60    2.50
   1  -7  -8    4.90    3.40
   1   7  -8   -1.80    2.90
   0  -7  -8 3097.79   88.19
   0  -7  -8 3189.08   86.79
   0   7  -8 3066.09   88.79
  -1  -7  -8   42.00    5.60
  -1  -7  -8   44.20    6.00
  -1   7  -8   31.00    6.00
  -2  -7  -8   33.40    5.40
  -2  -7  -8   19.00    4.60
  -2   7  -8   25.90    3.40
  -2   7  -8   25.50    5.80
  -3  -7  -8   21.20    5.20
  -3  -7  -8   32.40    5.80
  -3   7  -8   27.00    4.20
  -3   7  -8   19.00    5.80
  -4  -7  -8   74.29    9.80
  -4  -7  -8   84.89    8.90
  -4   7  -8  103.29    9.10
  -4   7  -8   93.79   11.20
  -5  -7  -8  157.98   13.80
  -5  -7  -8  182.18   12.00
  -5   7  -8  158.38   11.30
  -5   7  -8  142.39   13.20
  -6  -7  -8   20.20    7.70
  -6  -7  -8   12.80    6.90
  -6   7  -8   -5.40    6.80
  -6   7  -8   32.70    9.20
   7  -8  -8   13.40    8.00
  -7  -8   8    0.90    4.90
   7   8  -8   -9.00    6.10
  -7   8   8    6.50    4.50
   7   8  -8   -6.80    5.70
   6  -8  -8    0.50    6.30
  -6  -8   8   -6.00    3.90
   6   8  -8    4.10    5.70
  -6   8   8   -0.50    3.60
   6   8  -8    0.20    4.70
  -5  -8   8  141.39    8.40
   5  -8  -8  134.69   11.00
   5   8  -8  120.09    8.70
   5   8  -8  122.59   10.30
  -5   8   8  126.79    8.40
   4  -8  -8 1040.70   30.50
   4  -8  -8 1019.90   34.70
  -4  -8   8 1034.30   30.20
  -4   8   8  993.50   31.30
   4   8  -8  955.90   31.30
   4   8  -8 1011.60   34.30
  -3  -8   8  146.09    6.10
   3  -8  -8  143.19    6.60
   3  -8  -8  142.69    9.60
   3   8  -8  127.79    8.00
   3   8  -8  143.99    5.90
   3   8  -8  149.29    9.90
  -3   8   8  142.89    8.20
   2  -8  -8 1862.91   51.69
   2  -8  -8 1803.32   55.79
  -2   8   8 1950.50   53.99
   2   8  -8 1825.62   54.69
   2   8  -8 1924.01   56.99
   1  -8  -8   48.30    5.40
   1  -8  -8   65.29    4.80
   1  -8  -8   68.59    6.40
   1   8  -8   62.29    6.20
   0  -8  -8  455.15   16.50
   0  -8  -8  441.96   17.20
   0   8  -8  441.16   18.00
  -1  -8  -8  263.87   12.10
  -1  -8  -8  249.97   12.00
  -1   8  -8  247.38   13.30
  -2  -8  -8  459.05   18.10
  -2  -8  -8  436.96   17.90
  -2   8  -8  443.36   19.90
  -2   8  -8  489.65   14.60
  -3  -8  -8    8.30    4.60
  -3  -8  -8    4.80    4.10
  -3   8  -8    3.20    3.20
  -3   8  -8    2.00    4.90
  -4  -8  -8    4.40    4.80
  -4  -8  -8    1.50    5.40
  -4   8  -8   12.60    6.90
  -4   8  -8    1.30    4.80
  -5  -8  -8   39.50    7.10
  -5  -8  -8   43.10    8.30
  -5   8  -8   60.19    8.60
  -5   8  -8   45.50    6.60
  -7  -9   8  115.89   10.60
  -7   9   8  110.59    9.40
   7   9  -8  132.19   12.40
   6  -9  -8   58.89    9.90
  -6  -9   8   53.19    6.10
  -6   9   8   54.79    7.30
   6   9  -8   52.49    8.40
   6   9  -8   51.49    7.60
  -5  -9   8  282.37   12.70
   5  -9  -8  299.57   16.50
  -5   9   8  284.17   12.80
   5   9  -8  312.87   13.60
   5   9  -8  270.97   15.10
  -4  -9   8    6.50    3.10
   4  -9  -8    8.20    4.80
   4   9  -8    6.90    3.60
  -4   9   8    3.10    3.10
   4   9  -8    7.40    4.60
   3  -9  -8   45.80    4.30
  -3  -9   8   49.00    3.90
   3  -9  -8   37.10    6.10
  -3   9   8   53.29    5.60
   3   9  -8   41.90    6.50
   3   9  -8   44.40    3.70
   3   9  -8   34.20    4.70
   2  -9  -8    3.50    2.10
   2  -9  -8    2.80    3.80
   2   9  -8    5.00    3.00
  -2   9   8    4.80    3.70
   2   9  -8    3.70    3.40
   1  -9  -8  826.22   28.60
   1  -9  -8  892.21   24.90
   1  -9  -8  859.21   27.30
   1   9  -8  853.31   28.60
   0  -9  -8   28.90    4.50
   0  -9  -8   33.50    5.30
   0   9  -8   31.40    5.70
  -1  -9  -8   23.30    4.70
  -1  -9  -8   28.60    4.60
  -1   9  -8   13.60    4.60
  -2  -9  -8  169.78   10.00
  -2  -9  -8  172.68   10.60
  -2   9  -8  144.19   11.30
  -2   9  -8  179.98    7.20
  -3  -9  -8  217.48   12.90
  -3  -9  -8  206.48   11.70
  -3   9  -8  209.28   14.00
  -3   9  -8  214.18    9.60
  -4  -9  -8  444.36   18.60
  -4  -9  -8  434.16   20.10
  -4   9  -8  424.46   21.20
  -4   9  -8  470.15   17.30
  -5  -9  -8   -5.80    5.10
  -5  -9  -8   10.10    7.40
  -5   9  -8    8.20    6.80
  -5   9  -8    2.50    4.80
  -7 -10   8  505.95   21.30
   7  10  -8  535.25   24.00
  -7  10   8  519.85   20.60
  -6 -10   8   59.79    6.60
   6 -10  -8   53.39    9.20
   6  10  -8   61.79    7.80
  -6  10   8   59.89    7.50
   6  10  -8   48.80    8.50
  -5 -10   8   -4.70    4.00
   5 -10  -8   -2.60    5.80
   5  10  -8    3.50    4.90
  -5  10   8    2.70    3.50
   5  10  -8    2.00    5.10
  -4 -10   8  608.74   20.20
   4 -10  -8  644.64   24.70
   4  10  -8  609.64   24.00
  -4  10   8  620.94   21.40
   4  10  -8  613.64   21.30
  -3 -10   8  614.34   18.00
   3 -10  -8  580.54   22.90
   3  10  -8  589.44   23.40
   3  10  -8  539.25   20.10
   3  10  -8  600.44   17.90
  -3  10   8  635.84   20.90
   2 -10  -8 1182.08   38.50
   2  10  -8 1240.48   37.40
   2  10  -8 1182.28   39.40
   1 -10  -8   62.59    6.90
   1 -10  -8   64.99    4.00
   1 -10  -8   60.99    6.80
   1  10  -8   55.09    6.40
   0 -10  -8  122.59    8.60
   0 -10  -8  128.69    8.50
   0  10  -8  124.19    9.10
  -1 -10  -8  702.63   23.90
  -1 -10  -8  673.13   23.90
  -1  10  -8  665.23   25.50
  -2 -10  -8    4.80    4.20
  -2 -10  -8    1.30    3.80
  -2  10  -8    8.70    2.60
  -2  10  -8    9.30    4.60
  -3 -10  -8  177.88   12.20
  -3 -10  -8  181.08   10.80
  -3  10  -8  173.38    8.50
  -3  10  -8  152.88   12.60
  -4 -10  -8   31.50    7.00
  -4 -10  -8   21.80    5.70
  -4  10  -8   25.00    7.00
  -4  10  -8   31.10    5.50
  -5 -10  -8  245.08   17.10
  -5 -10  -8  291.57   14.80
  -5  10  -8  263.67   17.60
  -5  10  -8  273.07   13.60
  -7 -11   8  188.08   13.50
   7  11  -8  234.68   17.50
  -7  11   8  192.98   12.00
  -6 -11   8  751.12   26.50
   6 -11  -8  759.82   31.00
   6  11  -8  803.92   26.10
  -6  11   8  793.62   27.20
   6  11  -8  737.23   29.80
   5 -11  -8   45.10    7.80
  -5 -11   8   62.79    7.40
   5  11  -8   50.19    6.10
  -5  11   8   61.09    6.80
   5  11  -8   51.29    8.20
   4 -11  -8  836.22   31.60
  -4 -11   8  877.11   27.30
   4  11  -8  914.11   31.90
   4  11  -8  918.41   28.40
  -4  11   8  872.71   28.80
   3 -11  -8   32.20    6.70
  -3 -11   8   37.20    4.30
   3  11  -8   30.50    5.90
   3  11  -8   45.70    5.70
  -3  11   8   33.50    4.70
   2 -11  -8  341.87   16.00
   2  11  -8  358.86   15.20
   2  11  -8  396.26   17.40
   1 -11  -8   49.70    6.70
   1 -11  -8   43.20    5.90
   1  11  -8   54.29    6.60
   0 -11  -8  213.88    8.40
   0 -11  -8  201.18   10.90
   0 -11  -8  205.48   10.60
   0  11  -8  189.58   11.40
  -1 -11  -8   22.60    4.60
  -1 -11  -8   22.00    4.80
  -1  11  -8   16.50    5.10
  -2 -11  -8  149.69    9.60
  -2 -11  -8  159.88   10.60
  -2  11  -8  165.78    6.70
  -2  11  -8  153.68   11.30
  -3 -11  -8   17.80    4.90
  -3 -11  -8    2.60    5.30
  -3  11  -8    9.50    3.30
  -3  11  -8   13.80    6.50
  -4 -11  -8  268.87   13.40
  -4 -11  -8  242.28   15.80
  -4  11  -8  264.47   16.70
  -4  11  -8  222.98   11.50
  -5 -11  -8    0.90    5.60
  -5 -11  -8    0.50    7.70
  -5  11  -8   -2.70    8.40
  -5  11  -8    5.30    4.90
  -7 -12   8   -2.10    6.50
  -7  12   8    5.60    5.10
   7  12  -8    0.60    7.50
  -6 -12   8  116.79    9.80
   6 -12  -8  120.69   13.20
   6  12  -8  116.09   11.40
  -6  12   8  114.69    9.40
  -5 -12   8    9.10    5.60
   5 -12  -8    9.90    7.00
  -5  12   8   12.10    4.20
   5  12  -8   11.00    4.20
   5  12  -8    9.60    5.30
   4 -12  -8   12.30    6.00
  -4 -12   8   10.70    3.80
  -4  12   8   12.90    4.00
   4  12  -8    6.90    5.40
   4  12  -8   16.80    4.90
   3 -12  -8   20.60    5.50
  -3 -12   8   29.10    3.70
   3  12  -8   24.00    4.10
  -3  12   8   21.90    4.40
   3  12  -8   15.00    5.00
   2 -12  -8  343.17   15.90
   2  12  -8  312.77   16.20
   2  12  -8  349.27   14.50
   1 -12  -8  122.49    8.30
   1 -12  -8  134.19    9.50
   1  12  -8  120.49    8.70
   0 -12  -8  703.63   20.40
   0 -12  -8  682.23   24.80
   0 -12  -8  721.23   24.60
   0  12  -8  709.03   25.80
  -1 -12  -8  161.78   10.00
  -1 -12  -8  163.08   10.30
  -1  12  -8  154.48   11.40
  -2 -12  -8  681.03   24.30
  -2 -12  -8  689.63   25.70
  -2  12  -8  662.13   27.20
  -2  12  -8  727.53   20.50
  -3 -12  -8   11.90    5.70
  -3 -12  -8    2.20    4.70
  -3  12  -8    7.40    6.20
  -3  12  -8    3.00    3.10
  -4 -12  -8   38.10    8.20
  -4 -12  -8   36.80    6.40
  -4  12  -8   37.50    4.70
  -4  12  -8   27.40    7.80
  -5 -12  -8  193.18   14.80
  -5 -12  -8  182.48   12.00
  -5  12  -8  142.89   16.40
  -5  12  -8  175.88   11.20
  -7 -13   8   74.19    9.00
   7  13  -8   68.29   10.80
  -7  13   8   79.99    9.90
   6 -13  -8  131.59   12.80
  -6 -13   8  102.29   10.00
   6  13  -8  106.39   11.40
  -6  13   8  103.09    9.60
   5 -13  -8  515.15   24.00
  -5 -13   8  557.74   20.20
   5  13  -8  563.54   19.30
  -5  13   8  513.75   20.60
   5  13  -8  546.75   23.30
   4 -13  -8    8.80    5.90
  -4 -13   8   13.50    3.90
   4  13  -8   12.00    6.20
   4  13  -8   10.80    4.70
  -4  13   8   10.90    4.20
  -3 -13   8  345.67   11.80
   3 -13  -8  325.37   16.40
   3  13  -8  336.57   16.70
   3  13  -8  330.27   13.50
  -3  13   8  327.87   14.50
   2 -13  -8  225.88   12.70
   2  13  -8  206.48   13.20
   2  13  -8  215.08   11.10
   1 -13  -8  231.88   12.60
   1 -13  -8  217.88   11.30
   1  13  -8  226.48   11.90
   0 -13  -8   14.10    4.50
   0 -13  -8   23.20    4.40
   0  13  -8    6.80    3.80
  -1 -13  -8   16.90    4.70
  -1 -13  -8   19.90    5.00
  -1  13  -8   26.30    5.90
  -2 -13  -8  271.87   14.40
  -2 -13  -8  257.37   13.00
  -2  13  -8  254.17   15.40
  -2  13  -8  272.97    9.40
  -3 -13  -8  321.17   17.50
  -3 -13  -8  357.96   15.70
  -3  13  -8  351.46   19.40
  -3  13  -8  372.86   13.10
  -4 -13  -8  323.47   18.10
  -4 -13  -8  326.87   15.20
  -4  13  -8  304.27   18.30
  -4  13  -8  315.57   13.10
  -5 -13  -8  121.49   13.40
  -5 -13  -8  114.09   10.60
  -5  13  -8  118.59   16.10
  -5  13  -8  139.99   10.10
  -7 -14   8  340.97   18.10
  -7  14   8  336.27   16.90
   6 -14  -8   99.99   12.30
  -6 -14   8   63.89    7.70
  -6  14   8   63.69    7.20
   6  14  -8   69.89    9.90
   5 -14  -8   94.39   11.90
  -5 -14   8   89.99    8.70
   5  14  -8   98.49   10.80
   5  14  -8   96.79    8.30
  -5  14   8   75.59    8.60
  -4 -14   8   79.59    7.60
   4 -14  -8   67.39    9.70
   4  14  -8   78.99   10.00
  -4  14   8   79.79    7.90
   4  14  -8   90.49    8.50
  -3 -14   8  432.66   14.40
   3 -14  -8  419.46   19.80
  -3  14   8  404.96   17.10
   3  14  -8  419.76   16.20
   3  14  -8  438.16   20.00
   2 -14  -8   12.70    5.60
   2 -14  -8    6.00    3.50
   2  14  -8    4.40    5.00
   2  14  -8    8.70    3.90
   1 -14  -8  112.29    8.90
   1 -14  -8  139.59   10.20
   1  14  -8  140.29    9.30
   0 -14  -8  540.55   20.70
   0 -14  -8  524.65   20.40
   0  14  -8  513.05   21.00
  -1 -14  -8  260.27   13.30
  -1 -14  -8  251.87   13.90
  -1  14  -8  260.77   14.80
  -2 -14  -8   60.69    8.00
  -2 -14  -8   71.59    8.50
  -2  14  -8   74.19    5.00
  -2  14  -8   72.69   10.30
  -3 -14  -8  398.86   19.50
  -3 -14  -8  390.36   16.80
  -3  14  -8  385.86   20.60
  -3  14  -8  388.06   14.10
  -4 -14  -8   68.89   10.30
  -4 -14  -8   72.19    9.20
  -4  14  -8   71.49   10.50
  -4  14  -8   60.29    7.60
  -5 -14  -8  326.87   15.80
  -5 -14  -8  329.97   19.80
  -5  14  -8  344.07   22.50
  -5  14  -8  306.47   17.00
  -6 -15   8   -2.60    5.50
   6 -15  -8   14.70    7.90
   6  15  -8    3.10    7.80
  -6  15   8    5.80    4.40
  -5 -15   8  162.68   10.40
   5 -15  -8  136.09   13.30
   5  15  -8  137.59   12.50
   5  15  -8  146.49    9.60
  -5  15   8  152.88   10.60
   4 -15  -8    9.50    6.20
  -4 -15   8    0.90    4.40
   4  15  -8    9.80    6.40
   4  15  -8    2.50    4.60
  -4  15   8    6.10    4.20
   3 -15  -8   17.50    6.30
  -3 -15   8   13.90    3.50
   3  15  -8   15.90    4.30
   3  15  -8   12.30    5.80
  -3  15   8    8.80    4.50
   2 -15  -8  175.18   10.40
  -2 -15   8  174.58    6.30
   2 -15  -8  168.78   11.80
   2  15  -8  170.78   10.20
   2  15  -8  151.08   12.10
   1 -15  -8  128.79   10.20
   1 -15  -8  123.89    9.30
   1  15  -8  127.79    9.60
   0 -15  -8  355.26   16.20
   0 -15  -8  338.67   15.90
   0  15  -8  350.46   16.40
  -1 -15  -8   31.00    6.20
  -1 -15  -8   35.60    6.10
  -1  15  -8   36.80    6.30
  -2 -15  -8  115.39   11.30
  -2 -15  -8  119.39    9.70
  -2  15  -8  147.09   12.90
  -2  15  -8  137.19    6.40
  -3 -15  -8   54.39    7.10
  -3 -15  -8   55.89    8.60
  -3  15  -8   61.19    9.90
  -3  15  -8   46.40    5.10
  -4 -15  -8  226.08   15.70
  -4 -15  -8  231.88   13.40
  -4  15  -8  240.08   18.40
  -4  15  -8  258.37   13.80
  -6 -16   8   25.20    6.70
  -6  16   8   34.70    6.80
   6  16  -8    9.70    8.00
   5 -16  -8   53.39    7.90
  -5 -16   8   55.89    7.20
  -5  16   8   68.29    8.20
   5  16  -8   47.30    7.20
   4 -16  -8  389.56   20.20
  -4 -16   8  432.56   16.70
   4  16  -8  406.66   16.10
   4  16  -8  420.16   20.20
  -4  16   8  384.36   17.40
  -3 -16   8  272.77   10.90
   3 -16  -8  239.78   15.20
   3  16  -8  270.77   16.10
  -3  16   8  258.37   13.60
   3  16  -8  247.98   12.10
  -2 -16   8   82.19    4.60
   2 -16  -8   93.39    8.30
   2 -16  -8   98.69   10.10
   2  16  -8   78.89   10.10
   2  16  -8   94.09    8.20
   1 -16  -8  429.86   18.80
   1 -16  -8  425.26   18.10
   1  16  -8  419.26   17.90
   0 -16  -8   53.39    7.50
   0 -16  -8   37.70    6.30
   0  16  -8   45.70    6.80
  -1 -16  -8  154.68   10.70
  -1 -16  -8  165.28   11.80
  -1  16  -8  164.88   12.20
  -2 -16  -8   72.49    9.00
  -2 -16  -8   76.19   10.30
  -2  16  -8   76.39   10.70
  -3 -16  -8   24.20    8.00
  -3 -16  -8   10.60    5.30
  -3  16  -8   23.20    7.80
  -4 -16  -8   -7.40    6.60
  -4 -16  -8   -3.00    5.60
  -4  16  -8    7.20    9.30
  -6 -17   8  270.07   15.90
  -6  17   8  297.77   16.30
   6  17  -8  317.97   20.50
   5 -17  -8  308.17   19.40
  -5 -17   8  301.27   14.90
   5  17  -8  325.87   18.10
  -5  17   8  318.77   15.30
   4 -17  -8   15.00    6.20
  -4 -17   8   21.60    5.80
   4  17  -8   18.40    5.80
   4  17  -8   17.70    5.50
  -4  17   8   21.70    5.10
   3 -17  -8   84.89   11.20
  -3 -17   8  101.39    7.80
  -3  17   8  108.29    9.60
   3  17  -8   96.19   11.30
   3  17  -8  100.59    8.60
   2 -17  -8  129.69   11.80
  -2 -17   8  119.69    5.90
   2 -17  -8  127.59    9.60
   2  17  -8  101.79   11.50
   2  17  -8  121.89    9.10
   1 -17  -8  182.28   12.10
   1 -17  -8  171.38   11.40
   1  17  -8  183.08   11.40
   0 -17  -8  239.38   13.60
   0 -17  -8  232.88   13.40
   0  17  -8  246.78   14.30
  -1 -17  -8  439.26   19.40
  -1 -17  -8  478.25   20.50
  -1  17  -8  470.85   21.40
  -2 -17  -8  221.78   13.00
  -2 -17  -8  229.98   15.20
  -2  17  -8  213.58   15.50
  -3 -17  -8   80.99   10.70
  -3 -17  -8   77.09    9.70
  -3  17  -8   89.59   12.10
  -4 -17  -8   36.00    7.00
  -4 -17  -8   29.40    8.90
  -4  17  -8   55.19   11.50
  -6 -18   8    5.00    6.60
  -6  18   8    8.80    6.30
   6  18  -8   13.30    8.60
   5 -18  -8   72.69   10.60
  -5 -18   8   87.49    9.50
   5  18  -8   70.49   10.10
  -5  18   8   77.09    8.70
   4 -18  -8   74.79   10.20
  -4 -18   8   83.29    9.60
   4  18  -8   76.09    8.80
  -4  18   8   76.59    9.00
   4  18  -8   83.39   10.50
   3 -18  -8  215.18   14.80
  -3 -18   8  220.88   10.40
   3  18  -8  218.18   15.00
  -3  18   8  227.58   13.40
   3  18  -8  222.08   11.90
   2 -18  -8    6.40    5.90
   2 -18  -8    1.20    4.40
  -2 -18   8    5.10    2.70
   2  18  -8    9.00    4.40
   2  18  -8    4.80    5.70
   1 -18  -8   -4.40    4.90
   1 -18  -8   -4.60    4.10
   1  18  -8    3.00    4.50
   0 -18  -8  249.48   14.50
   0 -18  -8  265.97   14.60
   0  18  -8  259.17   14.70
  -1 -18  -8  547.55   23.10
  -1 -18  -8  528.75   21.70
  -1  18  -8  564.04   24.10
  -2 -18  -8    1.70    6.30
  -2 -18  -8   22.90    6.10
  -2  18  -8   -6.80    6.30
  -3 -18  -8  167.48   14.20
  -3 -18  -8  158.28   11.90
  -3  18  -8  167.88   14.90
  -4 -18  -8  236.58   14.00
  -4 -18  -8  261.47   19.90
  -4  18  -8  239.08   20.40
   5 -19  -8   43.00   11.00
  -5 -19   8   46.30    6.90
   5  19  -8   70.29   10.90
  -5  19   8   49.20    7.30
  -4 -19   8  186.38   13.20
   4 -19  -8  196.88   15.10
  -4  19   8  202.88   12.50
   4  19  -8  204.68   14.20
   3 -19  -8   39.10    8.20
  -3 -19   8   35.80    5.40
   3  19  -8   35.60    5.60
   3  19  -8   33.20    7.00
  -3  19   8   28.80    6.50
   2 -19  -8  189.28   12.30
   2 -19  -8  175.28   13.60
   2  19  -8  168.08   13.40
   2  19  -8  170.88   10.80
   1 -19  -8   10.30    6.40
   1 -19  -8    8.30    5.00
   1  19  -8    5.20    5.30
   1  19  -8    5.80    4.90
   0 -19  -8   93.79   10.80
   0 -19  -8  110.69   10.90
   0  19  -8   98.99   10.60
  -1 -19  -8   -4.20    5.50
  -1 -19  -8    5.70    5.60
  -1  19  -8    8.90    6.20
  -2 -19  -8   21.40    7.00
  -2 -19  -8   15.60    6.20
  -2  19  -8   19.80    7.00
  -3 -19  -8   74.29    8.40
  -3 -19  -8   63.49    9.60
  -3  19  -8   53.19   11.20
  -5 -20   8   34.00    6.90
  -5  20   8   33.30    8.10
   5  20  -8   14.90    8.40
   4 -20  -8    7.70    7.70
  -4 -20   8   22.40    5.60
  -4  20   8   21.30    5.40
   4  20  -8   26.80    7.30
   3 -20  -8   85.19   10.50
   3  20  -8   99.79    8.80
  -3  20   8  102.69   10.00
   3  20  -8   87.39   11.00
   2 -20  -8   68.49   10.10
   2 -20  -8   70.39    8.60
   2  20  -8   90.49    8.90
   2  20  -8   79.69   11.10
   1 -20  -8   73.69    9.10
   1 -20  -8   75.59   10.00
   1  20  -8   95.19   11.70
   1  20  -8   80.79    9.50
   0 -20  -8   31.00    6.70
   0 -20  -8   42.80    7.70
   0  20  -8   32.30    7.30
  -1 -20  -8   50.89    7.90
  -1 -20  -8   56.29    8.30
  -1  20  -8   42.90    8.70
  -2 -20  -8  112.79   11.90
  -2 -20  -8  103.09   11.20
  -2  20  -8  121.09   12.30
  -3 -20  -8    2.60    8.20
  -3 -20  -8   29.10    6.60
  -3  20  -8   11.40    9.00
   4 -21  -8   30.20   10.00
  -4  21   8   45.70    6.60
   4  21  -8   19.30    7.90
   3 -21  -8  213.88   15.10
   3  21  -8  241.78   16.20
   3  21  -8  239.28   12.30
  -3  21   8  241.18   14.00
   2 -21  -8   57.79    9.20
   2 -21  -8   53.99    7.70
   2  21  -8   68.69    8.80
   2  21  -8   48.70    8.10
   1 -21  -8  175.88   12.90
   1 -21  -8  203.68   15.30
   1  21  -8  181.58   14.30
   1  21  -8  189.38   12.80
   0 -21  -8   48.80    8.00
   0 -21  -8   44.20    8.30
   0  21  -8   44.50    7.70
  -1 -21  -8    1.30    5.70
  -1 -21  -8   -5.40    5.90
  -1  21  -8    3.70    6.60
  -2 -21  -8   79.59    9.70
  -2 -21  -8   80.49    9.40
  -2  21  -8   69.39    9.30
  -3 -21  -8   16.60    6.80
  -3 -21  -8   16.30    9.10
  -3  21  -8   24.40   10.40
   4 -22  -8  110.19   14.70
  -4  22   8  116.29   12.40
   4  22  -8  123.69   15.70
   3 -22  -8  328.47   19.30
  -3  22   8  353.16   17.20
   3  22  -8  348.27   20.10
   3  22  -8  315.97   14.60
   2 -22  -8  178.78   14.40
   2 -22  -8  165.68   11.90
   2  22  -8  184.38   15.20
   2  22  -8  155.78   11.60
   1 -22  -8    4.40    6.80
   1 -22  -8    7.50    5.40
   1  22  -8   13.50    7.20
   1  22  -8   12.00    6.10
   0 -22  -8   24.60    6.30
   0 -22  -8   33.40    7.90
   0  22  -8   23.60    7.00
  -1 -22  -8  330.77   17.90
  -1 -22  -8  344.07   18.50
  -1  22  -8  357.26   19.50
  -2 -22  -8   34.20    7.80
  -2 -22  -8   44.90    9.90
  -2  22  -8   50.79   10.00
   3 -23  -8   62.29   11.90
  -3  23   8   56.89    9.60
   3  23  -8   46.70    9.50
   2 -23  -8   62.89    9.20
   2 -23  -8   57.19    8.70
   2  23  -8   47.20    7.50
   2  23  -8   54.29   10.50
   1 -23  -8   69.49    9.60
   1 -23  -8   61.99    7.80
   1  23  -8   61.79    8.90
   0 -23  -8  595.34   25.70
   0 -23  -8  580.54   25.00
   0  23  -8  582.64   25.20
  -1 -23  -8    5.40    7.20
  -1 -23  -8    4.20    7.10
  -1  23  -8    5.70    6.30
  -2 -23  -8   25.90    7.80
  -2 -23  -8   11.20    9.60
  -2  23  -8   15.00    8.90
   3 -24  -8   23.50    9.70
   3  24  -8   16.10    9.20
  -3  24   8   36.20    8.20
   2 -24  -8  130.29   14.80
   2 -24  -8  138.49   13.60
   2  24  -8  108.09   15.50
   2  24  -8  128.99   11.50
   1 -24  -8   92.79   11.30
   1 -24  -8  107.59   12.80
   1  24  -8   78.29    9.80
   1  24  -8  117.79   16.20
   0 -24  -8   61.69    9.30
   0 -24  -8   68.99   10.00
   0  24  -8   70.39    9.60
  -1 -24  -8   29.60    9.20
  -1 -24  -8   49.00   10.20
  -1  24  -8   51.89    9.10
   1 -25  -8  240.28   16.10
   1 -25  -8  235.38   16.80
   1  25  -8  204.78   20.10
   1  25  -8  226.08   15.50
  -7   0   9  248.78   13.20
   7   0  -9  249.58   16.70
   7   0  -9  254.97   16.40
   6   0  -9    6.20    5.50
   6   0  -9    3.70    5.70
  -6   0   9    1.00    3.30
  -5   0   9   15.90    3.30
   5   0  -9   23.40    5.40
   5   0  -9   14.90    4.60
  -4   0   9   -1.70    2.20
   4   0  -9    1.40    4.20
   4   0  -9    4.60    4.10
   3   0  -9 3328.87   89.69
  -3   0   9 3088.29   85.69
   3   0  -9 3092.69   89.79
  -2   0   9    2.60    3.10
  -2   0   9    1.20    1.30
   2   0  -9   -1.40    3.70
   2   0  -9    1.90    3.20
  -1   0   9  139.89    5.00
   1   0  -9  146.89    9.10
  -1   0   9  138.19    5.50
   0   0  -9    3.20    3.40
   0   0   9    0.40    1.70
  -1   0  -9  657.43   24.00
  -1   0  -9  669.13   19.70
   1   0   9  604.34   18.70
  -2   0  -9   -2.90    3.20
  -2   0  -9   -4.70    3.80
  -3   0  -9  436.46   19.70
  -3   0  -9  474.95   17.90
  -4   0  -9    8.90    4.90
  -4   0  -9    2.00    5.60
  -5   0  -9   67.89    8.90
  -5   0  -9   70.89    8.70
   7  -1  -9    6.90    7.00
   7  -1  -9    1.00    7.20
  -7  -1   9   -1.70    4.40
  -7   1   9   -1.30    4.40
   7   1  -9    6.70    7.40
   7   1  -9   -3.20    6.70
   6  -1  -9  333.87   16.70
   6  -1  -9  340.67   17.20
  -6  -1   9  330.47   13.70
  -6   1   9  349.67   14.00
   6   1  -9  331.37   16.70
   6   1  -9  325.47   16.70
  -5  -1   9  104.69    7.30
   5  -1  -9   87.39    8.30
   5  -1  -9   94.19    9.40
   5   1  -9   95.79    9.20
  -5   1   9   92.69    6.30
   5   1  -9   80.29    8.70
  -4  -1   9  179.28    7.80
   4  -1  -9  178.38   10.80
   4  -1  -9  195.28   10.40
  -4   1   9  180.58    8.10
   4   1  -9  178.68   10.60
   4   1  -9  172.08   10.40
  -3  -1   9  417.76   16.10
   3  -1  -9  514.55   18.60
   3  -1  -9  467.25   18.30
  -3  -1   9  480.45   14.60
   3   1  -9  466.55   18.20
  -3   1   9  481.25   15.10
   3   1  -9  484.05   18.40
   2  -1  -9    0.10    2.90
   2  -1  -9   -3.40    3.40
  -2  -1   9    1.00    1.30
  -2  -1   9    5.50    2.40
  -2   1   9    3.40    2.90
   2   1  -9    3.60    4.00
   2   1  -9    6.10    3.50
  -2   1   9    1.90    1.60
   1  -1  -9   19.30    4.10
   1   1  -9   17.90    4.00
  -1   1   9   19.10    2.40
  -1   1   9   19.00    3.20
   0  -1  -9  109.79    8.40
   0  -1  -9  104.49    5.10
   0   1  -9  109.89    8.20
   0   1   9  114.79    5.20
   1  -1   9  306.87    9.90
  -1  -1  -9  309.77   11.30
  -1  -1  -9  301.37   14.30
  -1   1  -9  310.67   10.40
  -1   1  -9  310.17   14.70
  -2  -1  -9  145.19   10.30
  -2  -1  -9  143.99    8.30
  -2   1  -9  148.69    8.40
  -2   1  -9  151.18   10.60
  -3  -1  -9   10.50    5.30
  -3  -1  -9    9.50    5.00
  -3   1  -9   10.10    4.60
  -3   1  -9   11.80    5.40
  -4  -1  -9   77.79    9.10
  -4  -1  -9   73.59    9.90
  -4   1  -9   73.59   10.50
  -4   1  -9   72.39    9.00
  -5  -1  -9  230.18   14.50
  -5  -1  -9  216.68   14.80
  -5   1  -9  235.48   14.90
  -5   1  -9  236.18   14.90
   7  -2  -9   28.40    7.50
   7  -2  -9   28.80    8.70
  -7  -2   9   29.10    5.60
  -7   2   9   25.90    5.70
   7   2  -9   43.30    8.00
   7   2  -9   25.90    7.20
   6  -2  -9  226.68   14.20
  -6  -2   9  219.68   10.70
   6  -2  -9  231.48   13.70
   6   2  -9  234.08   13.70
  -6   2   9  227.68   10.90
   6   2  -9  213.08   13.60
   5  -2  -9   60.89    7.70
  -5  -2   9   49.90    5.60
   5  -2  -9   44.90    7.20
   5   2  -9   42.80    6.60
  -5   2   9   54.49    5.70
   5   2  -9   48.00    7.20
   4  -2  -9   52.69    6.70
  -4  -2   9   43.50    4.20
   4  -2  -9   44.80    6.30
  -4   2   9   51.39    5.00
   4   2  -9   39.60    6.10
   4   2  -9   47.20    6.40
  -3  -2   9  763.72   24.50
  -3  -2   9  834.82   23.80
   3  -2  -9  828.12   28.40
   3  -2  -9  888.71   27.50
   3   2  -9  826.72   28.30
   3   2  -9  831.62   27.80
  -3   2   9  863.71   24.80
  -2  -2   9    3.50    2.20
   2  -2  -9    4.20    3.30
   2  -2  -9    9.40    4.00
  -2   2   9    6.20    1.80
   2   2  -9    3.60    3.80
   2   2  -9    2.20    3.10
   1  -2  -9   -1.40    3.00
  -1   2   9   -2.50    1.80
  -1   2   9   -0.40    2.70
   1   2  -9   -1.90    3.00
   0  -2  -9   67.79    4.30
   0  -2  -9   65.39    6.80
   0   2   9   57.09    4.80
   0   2  -9   53.89    6.60
  -1  -2  -9    7.20    3.00
   1  -2   9    4.70    1.80
  -1  -2  -9    5.00    3.90
  -1   2  -9    2.50    2.20
  -1   2  -9    8.80    3.90
  -2  -2  -9  131.79    8.60
  -2  -2  -9  125.89    9.90
  -2   2  -9  132.09    7.30
  -2   2  -9  139.09   10.20
  -3  -2  -9  473.85   20.40
  -3  -2  -9  508.75   19.50
  -3   2  -9  479.15   21.30
  -3   2  -9  505.25   18.50
  -4  -2  -9  339.87   17.40
  -4  -2  -9  355.16   16.50
  -4   2  -9  339.27   16.00
  -4   2  -9  339.67   18.00
  -5  -2  -9   28.60    7.00
  -5  -2  -9   22.50    6.50
  -5   2  -9   31.40    7.00
  -5   2  -9   31.60    7.30
   7  -3  -9   16.00    7.70
   7  -3  -9    2.20    6.40
  -7  -3   9    4.50    4.40
   7   3  -9    9.80    7.20
   7   3  -9    6.50    6.80
  -7   3   9    6.90    4.60
   6  -3  -9   29.80    7.20
   6  -3  -9   31.90    6.20
  -6  -3   9   25.90    4.30
   6   3  -9   26.30    6.90
   6   3  -9   32.30    6.60
  -6   3   9   18.20    4.20
   5  -3  -9  156.18   11.40
   5  -3  -9  163.28   10.50
  -5  -3   9  163.88    8.50
  -5   3   9  175.98    8.60
   5   3  -9  168.28   10.70
   5   3  -9  174.58   11.80
   4  -3  -9  162.78   10.80
  -4  -3   9  171.98    7.50
   4  -3  -9  170.18   11.00
   4   3  -9  174.78   10.70
  -4   3   9  171.68    8.10
   4   3  -9  172.68    9.90
  -3  -3   9   31.10    2.90
  -3  -3   9   22.10    3.10
   3  -3  -9   31.00    4.80
   3   3  -9   47.70    5.80
   3   3  -9   33.90    5.40
  -3   3   9   31.20    3.80
   2  -3  -9   16.30    4.10
   2  -3  -9   19.80    4.40
   2   3  -9   12.50    4.80
   2   3  -9   20.70    4.50
  -2   3   9   18.30    2.70
   1  -3  -9   43.80    6.00
   1   3  -9   58.39    6.40
  -1   3   9   45.60    4.10
   0  -3  -9  562.24   17.40
   0  -3  -9  534.05   20.60
   0   3  -9  540.95   20.80
  -1  -3  -9   11.40    3.20
  -1  -3  -9    9.80    4.30
   1  -3   9   10.70    1.80
  -1   3  -9   -0.70    3.80
  -2  -3  -9    3.20    4.00
  -2  -3  -9   -0.60    4.20
  -2   3  -9    2.00    3.20
  -2   3  -9    9.40    4.40
  -3  -3  -9   50.89    6.70
  -3  -3  -9   43.50    6.60
  -3   3  -9   29.80    6.60
  -3   3  -9   41.60    6.10
  -4  -3  -9   40.00    6.80
  -4  -3  -9   39.00    7.00
  -4   3  -9   35.30    6.00
  -4   3  -9   43.90    7.80
  -5  -3  -9  188.28   13.50
  -5  -3  -9  196.78   14.40
  -5   3  -9  209.48   13.70
  -5   3  -9  204.08   15.00
  -7  -4   9  138.39   10.30
   7  -4  -9  137.19   14.40
   7   4  -9  162.98   13.60
  -7   4   9  158.28   10.70
   7   4  -9  157.38   13.60
  -6  -4   9  204.78   10.10
   6  -4  -9  213.38   12.10
   6  -4  -9  207.38   14.30
  -6   4   9  189.78   10.30
   6   4  -9  158.58   13.10
   6   4  -9  179.58   12.30
   5  -4  -9  169.68   10.80
  -5  -4   9  188.48    9.00
   5  -4  -9  174.38   12.00
   5   4  -9  162.38   11.70
   5   4  -9  173.58   10.70
  -5   4   9  176.78    8.90
   4  -4  -9   26.90    6.20
  -4  -4   9   28.50    3.60
   4  -4  -9   26.90    5.30
   4   4  -9   21.40    5.10
   4   4  -9   24.20    4.80
  -4   4   9   28.30    4.40
   3  -4  -9   21.70    5.00
  -3  -4   9   18.10    3.20
  -3  -4   9   19.20    2.40
   3  -4  -9   29.90    4.80
   3   4  -9   26.60    4.90
   3   4  -9   11.60    4.20
  -3   4   9   15.10    3.10
   2  -4  -9   -0.50    3.10
   2  -4  -9   -1.70    3.20
   2   4  -9    3.30    3.20
   2   4  -9    4.50    3.60
  -2   4   9   -2.80    1.90
   1  -4  -9  292.27   13.50
   1   4  -9  302.87   13.70
   0  -4  -9   42.20    5.10
   0  -4  -9   46.30    6.30
   0   4  -9   51.29    6.80
  -1  -4  -9  119.49    9.00
  -1  -4  -9  120.99    7.40
  -1   4  -9  111.59    9.10
  -2  -4  -9  120.69    8.80
  -2  -4  -9  109.99    9.30
  -2   4  -9  122.29    6.40
  -2   4  -9  113.19    9.60
  -3  -4  -9  900.81   31.40
  -3  -4  -9  863.91   30.10
  -3   4  -9  934.01   28.40
  -3   4  -9  892.61   32.70
  -4  -4  -9  110.69   11.00
  -4  -4  -9  132.09   11.50
  -4   4  -9  138.79   10.00
  -4   4  -9   97.29   11.20
  -5  -4  -9   14.90    7.00
  -5  -4  -9   16.50    7.60
  -5   4  -9    6.20    6.80
  -5   4  -9   12.70    6.40
   7  -5  -9   -8.70    7.20
  -7  -5   9   10.40    5.00
  -7   5   9   -3.60    4.50
[truncated: 75,878 more chars]
